# Supplementary material for: Developmental Analysis of the GATA Factor HANABA TARANU Mutants in Medicago truncatula Reveals Their Roles in Nodule Formation
Source: Front Plant Sci. 2021 Apr 29;12:616776. doi: 10.3389/fpls.2021.616776 (PMC8118203; doi:10.3389/fpls.2021.616776)
Supplement: Supplementary file 2 [file Data_Sheet_2.xlsx]

## Sheet: Sheet1
Table S1.The primers used in this study.
Primer	Sequence
MtHAN1-mutant-F	TGCAAACTGTGACACCACCTC
MtHAN1-mutant-R	CAATTAAATCCAATCCACCATC
MtHAN2-mutant-F	AACAAGGTCACATAATGGGAGG
MtHAN2-mutant-R	TCATCTTGTGTAATCGTGAACAAGAC
MtHAN1-qRT-F	ACCACAGAACCAGAAGATGCA
MtHAN1-qRT-R	TCAATGAAACGGAACTCGTTAG
MtHAN2-qRT-F	GGTACTCACAACCACAGAGTCAA
MtHAN2-qRT-R	CTGCATCTGAATCATCCATGA
MtHAN1-CDS-F	CACCATGATGCATCGTTCATCTCAAG
MtHAN1-CDS-R	GAGTCTCCAAGAGAGAAATGGAATG
MtHAN2-CDS-F	CACCATGATGCATCATTGTTGTAGTAGC
MtHAN2-CDS-R	TCTTGTGTAATCGTGAACAAGAC
Medtr1g042940-qRT-F	ATGTCGGGGTAAACGACTGC
Medtr1g042940-qRT-R	TCCCGAAAACTACACCCAACT
Medtr5g072205-qRT-F	TCATCAGAACACAACTGAGTGAC
Medtr5g072205-qRT-R	TGCATGTGCTTCTACCAATTCAC
Medtr5g072275-qRT-F	TGGTGTTTCACGTGATGAATGT
Medtr5g072275-qRT-R	CATAAGTGCGCTGCTACCAA
35S Promoter-F	GCACAATCCCACTATCCTTC
Medtr1g042940-promotor-F	AACTGCAGGGATAAACTTGACACATTGATAC
Medtr1g042940-promotor-R	CGGGATCCTTTTTCTTCGTTTACATGTAATAAG
Medtr5g072205-promotor-F	AACTGCAGGCGTGATTTCTAGATGGACAACC
Medtr5g072205-promotor-R	CGGGATCCATTTTTTCTTGTTTGCATGCAAA
Medtr5g072275-promotor-F	AACTGCAGTAGTTTTAGTCCATTCTTAATCC
Medtr5g072275-promotor-R	CGGGATCCATTTTATCTCTTTATGCAAAGTA
MtUBIQUITIN-qRT-F	CTGACAGCCCACTGAATTGTGA
MtUBIQUITIN-qRT-R	TTTTGGCATTGCTGCAAGC

## Sheet: Sheet2
Table S2. The expression of all different expressed genes in WT and mthan1-1 mthan2-1.
Gene ID	WT FPKM	mthan1-1 mthan2-1 FPKM	log2(mthan1-1 mthan2-1/WT)	Qvalue(WT-vs-mthan1-1 mthan2-1)	Pvalue(WT-vs-mthan1-1 mthan2-1)	TFs	PRG	Kegg Orthology	Nr	GO
Medtr0003s0410	0.466	0.983	1.07756	3.23294e-05	6.88451e-06			K15255//ATP-dependent DNA helicase PIF1 [EC:3.6.4.12]	XP_013443634.1|0.0e+00|PIF1-like helicase [Medicago truncatula]	GO:0060249//anatomical structure homeostasis;GO:0071840//cellular component organization or biogenesis;GO:0090304//nucleic acid metabolic process;GO:0006725//cellular aromatic compound metabolic process;GO:0065007//biological regulation;GO:0033554//cellular response to stress;GO:0006974//cellular response to DNA damage stimulus;GO:0006281//DNA repair;GO:0006996//organelle organization;GO:0006259/…
Medtr0003s0580	20.296	8.24	-1.29863	1.20735e-47	4.42815e-49				XP_013443645.1|1.8e-177|BPS1, putative [Medicago truncatula]
Medtr0004s0510	91.816	34.153	-1.42435	1.12379e-160	1.31641e-162			K13993//HSP20 family protein+ko04141//Protein processing in endoplasmic reticulum;K13993//HSP20 family protein+ko04141//Protein processing in endoplasmic reticulum	XP_013443609.1|1.5e-111|small heat shock protein [Medicago truncatula]
Medtr0004s0650	34.226	80.02	1.22675	1.92573e-281	1.28285e-283			K13783//MFS transporter, OPA family, solute carrier family 37 (glycerol-3-phosphate transporter), member 1/2	XP_013443616.1|8.0e-297|glycerol-3-phosphate transporter [Medicago truncatula]	GO:0051234//establishment of localization;GO:0055085//transmembrane transport;GO:0006810//transport;GO:0051179//localization;GO:0016021//integral component of membrane;GO:0031224//intrinsic component of membrane;GO:0016020//membrane;GO:0044425//membrane part;GO:0005215//transporter activity;
Medtr0008s0470	6.66	14.156	1.08973	1.16474e-23	7.56731e-25	MYB		K09422//transcription factor MYB, plant	XP_013443539.1|3.9e-171|myb-related transcription factor [Medicago truncatula]	GO:0097159//organic cyclic compound binding;GO:0003676//nucleic acid binding;GO:1901363//heterocyclic compound binding;GO:0005488//binding;GO:0003677//DNA binding;
Medtr0009s0250	58.923	14.57	-2.01475	1.70415e-287	1.10336e-289			K00679//phospholipid:diacylglycerol acyltransferase [EC:2.3.1.158]+ko01100//Metabolic pathways+ko00561//Glycerolipid metabolism;K01188//beta-glucosidase [EC:3.2.1.21]+ko01100//Metabolic pathways+ko00500//Starch and sucrose metabolism+ko01110//Biosynthesis of secondary metabolites+ko00460//Cyanoamino acid metabolism+ko00940//Phenylpropanoid biosynthesis;K14209//solute carrier family 36 (proton-cou…	XP_013443507.1|8.2e-208|GDSL-like lipase/acylhydrolase [Medicago truncatula]	GO:0016787//hydrolase activity;GO:0016788//hydrolase activity, acting on ester bonds;GO:0003824//catalytic activity;
Medtr0009s0480	3.286	6.456	1.02384	4.00713e-12	4.45552e-13			K05658//ATP-binding cassette, subfamily B (MDR/TAP), member 1 [EC:7.6.2.2]+ko02010//ABC transporters;K05278//flavonol synthase [EC:1.14.20.6]+ko01100//Metabolic pathways+ko01110//Biosynthesis of secondary metabolites+ko00941//Flavonoid biosynthesis;K05658//ATP-binding cassette, subfamily B (MDR/TAP), member 1 [EC:7.6.2.2]+ko02010//ABC transporters;K05277//anthocyanidin synthase [EC:1.14.20.4]+ko0…	XP_013443518.1|3.8e-205|2OG-Fe(II) oxygenase family oxidoreductase [Medicago truncatula]	GO:0046872//metal ion binding;GO:0043167//ion binding;GO:0005488//binding;GO:0016491//oxidoreductase activity;GO:0003824//catalytic activity;GO:0043169//cation binding;
Medtr0017s0200	26.473	5.983	-2.14348	3.21845e-37	1.46709e-38				XP_013443387.1|7.4e-53|hypothetical protein MTR_0017s0200 [Medicago truncatula]	GO:0004527//exonuclease activity;GO:0016787//hydrolase activity;GO:0004518//nuclease activity;GO:0016788//hydrolase activity, acting on ester bonds;GO:0003824//catalytic activity;GO:0004519//endonuclease activity;
Medtr0021s0120	7.793	2.78	-1.48635	1.43498e-14	1.39899e-15			K22020//mucin-19	XP_013443320.1|8.2e-112|hypothetical protein MTR_0021s0120 [Medicago truncatula]
Medtr0021s0140	4.676	0.68	-2.77853	2.69539e-13	2.82552e-14				XP_013443322.1|2.5e-75|hypothetical protein MTR_0021s0140 [Medicago truncatula]
Medtr0027s0260	2.146	0.603	-1.83111	1.41464e-08	2.04889e-09			K01183//chitinase [EC:3.2.1.14]+ko00520//Amino sugar and nucleotide sugar metabolism+ko01100//Metabolic pathways	XP_013443258.1|2.7e-175|chitinase [Medicago truncatula]	GO:0071704//organic substance metabolic process;GO:0044238//primary metabolic process;GO:0005975//carbohydrate metabolic process;GO:0008152//metabolic process;GO:0016798//hydrolase activity, acting on glycosyl bonds;GO:0016787//hydrolase activity;GO:0003824//catalytic activity;GO:0004553//hydrolase activity, hydrolyzing O-glycosyl compounds;
Medtr0032s0260	0.046	0.573	3.66289	9.18157e-06	1.80607e-06				XP_013443183.1|2.8e-189|hypothetical protein MTR_0032s0260 [Medicago truncatula]
Medtr0035s0150	11.023	3.126	-1.81581	4.54284e-80	1.0626e-81			K14487//auxin responsive GH3 gene family+ko04075//Plant hormone signal transduction	XP_013443163.1|0.0e+00|indole-3-acetic acid-amido synthetase [Medicago truncatula]
Medtr0038s0040	0.39	0.043	-3.13421	2.95102e-05	6.2422e-06		Disease resistance protein (TIR-NBS-LRR class) family (best arabidopsis hit)	K22038//volume-regulated anion channel	XP_013443124.1|2.3e-288|disease resistance protein (TIR-NBS-LRR class) [Medicago truncatula]	GO:0023052//signaling;GO:0051716//cellular response to stimulus;GO:0050896//response to stimulus;GO:0065007//biological regulation;GO:0050794//regulation of cellular process;GO:0009987//cellular process;GO:0050789//regulation of biological process;GO:0007154//cell communication;GO:0007165//signal transduction;GO:0097367//carbohydrate derivative binding;GO:0000166//nucleotide binding;GO:0017076//p…
Medtr0043s0080	2.41	6.513	1.42727	5.88129e-30	3.18276e-31		Medicago truncatula NBS	K13459//disease resistance protein RPS2+ko04626//Plant-pathogen interaction;K13459//disease resistance protein RPS2+ko04626//Plant-pathogen interaction	XP_013443088.1|4.0e-299|hypothetical protein MTR_0043s0080 [Medicago truncatula]
Medtr0052s0120	13.063	3.313	-1.97833	6.23058e-22	4.35813e-23				XP_013443001.1|2.4e-72|hypothetical protein MTR_0052s0120 [Medicago truncatula]
Medtr0052s0140	2.396	0.82	-1.54857	2.05903e-09	2.78108e-10			K22020//mucin-19	XP_013443003.1|1.8e-221|hypothetical protein MTR_0052s0140 [Medicago truncatula]
Medtr0055s0100	2.97	0.913	-1.69886	1.45397e-06	2.58961e-07				XP_013442967.1|6.5e-108|hypothetical protein MTR_0055s0100 [Medicago truncatula]
Medtr0064s0160	11.373	1.99	-2.51361	3.32625e-93	6.65995e-95			K04079//molecular chaperone HtpG+ko04141//Protein processing in endoplasmic reticulum+ko04626//Plant-pathogen interaction	XP_013442913.1|2.0e-267|F-box protein interaction domain protein [Medicago truncatula]	GO:0044265//cellular macromolecule catabolic process;GO:0043161//proteasome-mediated ubiquitin-dependent protein catabolic process;GO:0044260//cellular macromolecule metabolic process;GO:0044238//primary metabolic process;GO:0044257//cellular protein catabolic process;GO:0044237//cellular metabolic process;GO:0006508//proteolysis;GO:0044248//cellular catabolic process;GO:0006807//nitrogen compoun…
Medtr0074s0060	0.303	0.07	-2.12741	0.000861029	0.000233109		cysteine-rich RLK (RECEPTOR-like protein kinase) 25 (best arabidopsis hit)	K04733//interleukin-1 receptor-associated kinase 4 [EC:2.7.11.1]	XP_013442865.1|0.0e+00|cysteine-rich receptor-kinase-like protein [Medicago truncatula]	GO:0044425//membrane part;GO:0031224//intrinsic component of membrane;GO:0016021//integral component of membrane;GO:0016020//membrane;GO:0005524//ATP binding;GO:0005488//binding;GO:0003824//catalytic activity;GO:0017076//purine nucleotide binding;GO:0035639//purine ribonucleoside triphosphate binding;GO:0140096//catalytic activity, acting on a protein;GO:0043167//ion binding;GO:0043168//anion bin…
Medtr0077s0010	3.816	11.963	1.64839	1.15379e-16	1.01604e-17				XP_013442854.1|2.0e-75|hypothetical protein MTR_0077s0010 [Medicago truncatula]
Medtr0087s0030	0.64	0.23	-1.48978	9.27428e-05	2.11933e-05			K13466//EIX receptor 1/2+ko04626//Plant-pathogen interaction	XP_013442798.1|0.0e+00|leucine-rich receptor-like kinase family protein, putative [Medicago truncatula]	GO:0016021//integral component of membrane;GO:0044425//membrane part;GO:0016020//membrane;GO:0031224//intrinsic component of membrane;GO:0016740//transferase activity;GO:0003824//catalytic activity;GO:0016301//kinase activity;GO:0016772//transferase activity, transferring phosphorus-containing groups;
Medtr0087s0040	0.21	0.03	-2.7424	4.55829e-05	9.93199e-06			K13466//EIX receptor 1/2+ko04626//Plant-pathogen interaction;K19613//leucine-rich repeat protein SHOC2	XP_013442799.1|0.0e+00|leucine-rich receptor-like kinase family protein, putative [Medicago truncatula]	GO:0044425//membrane part;GO:0016020//membrane;GO:0031224//intrinsic component of membrane;GO:0016021//integral component of membrane;GO:0016740//transferase activity;GO:0003824//catalytic activity;GO:0016301//kinase activity;GO:0016772//transferase activity, transferring phosphorus-containing groups;
Medtr0088s0040	1.033	3.206	1.63554	3.45808e-06	6.43082e-07				XP_013442793.1|9.2e-101|transmembrane protein, putative [Medicago truncatula]	GO:0044425//membrane part;GO:0016020//membrane;GO:0016021//integral component of membrane;GO:0031224//intrinsic component of membrane;
Medtr0118s0070	7.526	2.786	-1.42986	2.56675e-18	2.08932e-19			K20628//expansin	XP_013442647.1|2.9e-160|expansin-like protein B1 [Medicago truncatula]	GO:0022414//reproductive process;GO:0051704//multi-organism process;GO:0019953//sexual reproduction;GO:0000003//reproduction;GO:0044703//multi-organism reproductive process;GO:0031224//intrinsic component of membrane;GO:0005576//extracellular region;GO:0016021//integral component of membrane;GO:0044425//membrane part;GO:0016020//membrane;
Medtr0135s0080	1.363	0.326	-2.0494	0.000750145	0.000200731		MSP domain containing protein, expressed (best arabidopsis hit)	K04733//interleukin-1 receptor-associated kinase 4 [EC:2.7.11.1];K20547//basic endochitinase B [EC:3.2.1.14]+ko04016//MAPK signaling pathway - plant+ko00520//Amino sugar and nucleotide sugar metabolism+ko01100//Metabolic pathways;K20222//importin-5	XP_013442585.1|5.1e-88|vesicle-associated protein, partial [Medicago truncatula]	GO:0042175//nuclear outer membrane-endoplasmic reticulum membrane network;GO:0016020//membrane;GO:0043229//intracellular organelle;GO:0043227//membrane-bounded organelle;GO:0044432//endoplasmic reticulum part;GO:0044446//intracellular organelle part;GO:0044425//membrane part;GO:0043231//intracellular membrane-bounded organelle;GO:0005737//cytoplasm;GO:0098827//endoplasmic reticulum subcompartment…
Medtr0147s0030	0.97	3.373	1.80089	2.19166e-22	1.50676e-23			K20661//cytochrome P450 family 714 subfamily A polypeptide 1	XP_013442537.1|4.7e-308|cytochrome P450 family protein [Medicago truncatula]	GO:0016020//membrane;GO:0044425//membrane part;GO:0031224//intrinsic component of membrane;GO:0016021//integral component of membrane;GO:0016491//oxidoreductase activity;GO:0046872//metal ion binding;GO:0016705//oxidoreductase activity, acting on paired donors, with incorporation or reduction of molecular oxygen;GO:1901363//heterocyclic compound binding;GO:0020037//heme binding;GO:0005488//bindin…
Medtr0172s0030	3.04	0.296	-3.34554	4.48298e-38	2.01331e-39	Sigma70-like		K03086//RNA polymerase primary sigma factor	XP_013442452.1|1.0e-283|RNA polymerase sigma factor [Medicago truncatula]	GO:0010109//regulation of photosynthesis;GO:0071214//cellular response to abiotic stimulus;GO:0034641//cellular nitrogen compound metabolic process;GO:0006725//cellular aromatic compound metabolic process;GO:0032774//RNA biosynthetic process;GO:0034654//nucleobase-containing compound biosynthetic process;GO:0006352//DNA-templated transcription, initiation;GO:0044249//cellular biosynthetic process…
Medtr0204s0040	0.516	2.813	2.44369	5.13089e-26	3.11078e-27		NB-ARC domain-containing disease resistance protein (best arabidopsis hit); disease resistance protein RPM1, putative (best rice hit)	K08150//MFS transporter, SP family, solute carrier family 2 (myo-inositol transporter), member 13	XP_004508391.1|3.8e-259|PREDICTED: sugar transport protein 7-like [Cicer arietinum]	GO:0006810//transport;GO:0071702//organic substance transport;GO:0008643//carbohydrate transport;GO:0051179//localization;GO:0051234//establishment of localization;GO:0016020//membrane;GO:0016021//integral component of membrane;GO:0031224//intrinsic component of membrane;GO:0044425//membrane part;
Medtr0205s0040	0.46	0.933	1.02609	1.0261e-08	1.46926e-09			K04733//interleukin-1 receptor-associated kinase 4 [EC:2.7.11.1]	XP_013442354.1|0.0e+00|dual-specificity kinase domain protein [Medicago truncatula]	GO:0016772//transferase activity, transferring phosphorus-containing groups;GO:1901363//heterocyclic compound binding;GO:0005524//ATP binding;GO:0032559//adenyl ribonucleotide binding;GO:0043168//anion binding;GO:0097367//carbohydrate derivative binding;GO:0043167//ion binding;GO:0016740//transferase activity;GO:1901265//nucleoside phosphate binding;GO:0032555//purine ribonucleotide binding;GO:00…
Medtr0229s0060	2.383	0	-7.20033	3.2696e-17	2.80828e-18				XP_013442305.1|1.7e-132|WRKY transcription factor 11, partial [Medicago truncatula]	GO:0090304//nucleic acid metabolic process;GO:0032774//RNA biosynthetic process;GO:0019438//aromatic compound biosynthetic process;GO:0044237//cellular metabolic process;GO:0046483//heterocycle metabolic process;GO:0006351//transcription, DNA-templated;GO:0006139//nucleobase-containing compound metabolic process;GO:0009059//macromolecule biosynthetic process;GO:0006807//nitrogen compound metaboli…
Medtr0232s0030	0.226	1.036	2.18896	0.000499617	0.000129373				XP_013442293.1|1.3e-112|hypothetical protein MTR_0232s0030 [Medicago truncatula]
Medtr0242s0010	0.013	0.27	4.34096	3.20335e-05	6.8131e-06			K14306//nuclear pore complex protein Nup62+ko03013//RNA transport	XP_013442268.1|0.0e+00|hypothetical protein MTR_0242s0010, partial [Medicago truncatula]	GO:0097159//organic cyclic compound binding;GO:1901363//heterocyclic compound binding;GO:0003676//nucleic acid binding;GO:0005488//binding;
Medtr0246s0050	4.38	1.85	-1.23932	2.05841e-10	2.57069e-11	bHLH		K14963//COMPASS component SWD3;K13422//transcription factor MYC2+ko04016//MAPK signaling pathway - plant+ko04075//Plant hormone signal transduction	XP_013442262.1|6.2e-178|basic helix loop helix (bHLH) DNA-binding family protein, partial [Medicago truncatula]	GO:0005488//binding;GO:0003677//DNA binding;GO:0097159//organic cyclic compound binding;GO:1901363//heterocyclic compound binding;GO:0046983//protein dimerization activity;GO:0005515//protein binding;GO:0003676//nucleic acid binding;
Medtr0252s0060	0.793	0.16	-2.31039	5.01998e-07	8.48998e-08			K17964//leucine-rich PPR motif-containing protein, mitochondrial	XP_013442247.1|2.0e-270|PPR containing plant-like protein [Medicago truncatula]
Medtr0262s0060	0.073	1.133	4.01904	1.57517e-07	2.52368e-08			K18696//glycerophosphodiester phosphodiesterase [EC:3.1.4.46]+ko00564//Glycerophospholipid metabolism	XP_013442223.1|6.8e-120|SPX domain protein [Medicago truncatula]	GO:0048518//positive regulation of biological process;GO:0050896//response to stimulus;GO:0031667//response to nutrient levels;GO:0071496//cellular response to external stimulus;GO:0009987//cellular process;GO:0031668//cellular response to extracellular stimulus;GO:0009605//response to external stimulus;GO:0016036//cellular response to phosphate starvation;GO:0042594//response to starvation;GO:00…
Medtr0268s0040	0.046	0.27	2.45533	0.000889955	0.00024144				XP_013442208.1|0.0e+00|Ulp1 protease family, carboxy-terminal domain protein [Medicago truncatula]	GO:0016787//hydrolase activity;GO:0008234//cysteine-type peptidase activity;GO:0003824//catalytic activity;GO:0070011//peptidase activity, acting on L-amino acid peptides;GO:0140096//catalytic activity, acting on a protein;GO:0008233//peptidase activity;
Medtr0320s0010	6.823	18.76	1.45992	6.54184e-13	6.99721e-14			K15255//ATP-dependent DNA helicase PIF1 [EC:3.6.4.12]	XP_013442092.1|1.2e-40|hypothetical protein MTR_0320s0010 [Medicago truncatula]
Medtr0328s0010	1.516	4.566	1.5901	0.000215041	5.19655e-05				XP_013442080.1|7.0e-44|hypothetical protein MTR_0328s0010 [Medicago truncatula]
Medtr0361s0010	8.826	2.48	-1.83154	1.34971e-20	9.92581e-22			K13993//HSP20 family protein+ko04141//Protein processing in endoplasmic reticulum	XP_013442022.1|2.9e-103|heat shock protein HSP20, putative, partial [Medicago truncatula]
Medtr0363s0040	2.173	0.973	-1.15368	0.000449594	0.000115006	SRS			XP_013442018.1|4.2e-142|zinc finger, LRP1 type protein, putative [Medicago truncatula]
Medtr0366s0020	0.263	0.723	1.45236	0.00014787	3.47593e-05			K06573//solute carrier family 4 (anion exchanger), member 1;K13862//solute carrier family 4 (sodium borate transporter), member 11;K04733//interleukin-1 receptor-associated kinase 4 [EC:2.7.11.1]	XP_013442013.1|0.0e+00|boron transporter-like protein [Medicago truncatula]	GO:0065007//biological regulation;GO:0051234//establishment of localization;GO:0050801//ion homeostasis;GO:0006810//transport;GO:0030641//regulation of cellular pH;GO:0006811//ion transport;GO:0055082//cellular chemical homeostasis;GO:0042592//homeostatic process;GO:0051453//regulation of intracellular pH;GO:0048878//chemical homeostasis;GO:0006820//anion transport;GO:0055080//cation homeostasis;…
Medtr0376s0040	0.736	2.41	1.71271	4.40263e-05	9.57472e-06				XP_013441996.1|6.5e-91|hypothetical protein MTR_0376s0040 [Medicago truncatula]	GO:0050896//response to stimulus;GO:0006950//response to stress;GO:0006952//defense response;GO:0097159//organic cyclic compound binding;GO:0005488//binding;GO:0032559//adenyl ribonucleotide binding;GO:0032553//ribonucleotide binding;GO:0043167//ion binding;GO:0043531//ADP binding;GO:0043168//anion binding;GO:0017076//purine nucleotide binding;GO:1901265//nucleoside phosphate binding;GO:1901363//…
Medtr0381s0010	0.623	0.083	-2.93174	1.40497e-08	2.03384e-09			K17964//leucine-rich PPR motif-containing protein, mitochondrial	XP_013441986.1|0.0e+00|PPR containing plant-like protein [Medicago truncatula]	GO:0004518//nuclease activity;GO:0003824//catalytic activity;GO:0016787//hydrolase activity;GO:0004519//endonuclease activity;GO:0016788//hydrolase activity, acting on ester bonds;
Medtr0446s0020	0.936	4.586	2.28934	3.12062e-05	6.62545e-06				XP_013441878.1|1.2e-33|nudix hydrolase [Medicago truncatula]	GO:0003824//catalytic activity;GO:0016787//hydrolase activity;
Medtr0491s0030	0.04	0.243	2.6371	9.04722e-05	2.06237e-05		Leucine-rich repeat receptor-like protein kinase family protein (best arabidopsis hit)	K04733//interleukin-1 receptor-associated kinase 4 [EC:2.7.11.1]	XP_013445337.1|0.0e+00|LRR receptor-like kinase family protein [Medicago truncatula]	GO:0031224//intrinsic component of membrane;GO:0016020//membrane;GO:0044425//membrane part;GO:0016021//integral component of membrane;GO:0032555//purine ribonucleotide binding;GO:0008144//drug binding;GO:1901265//nucleoside phosphate binding;GO:0003824//catalytic activity;GO:0140096//catalytic activity, acting on a protein;GO:0035639//purine ribonucleoside triphosphate binding;GO:0016740//transfe…
Medtr0495s0010	0.23	1.82	2.98022	0.000899287	0.00024414				XP_013451577.1|4.2e-38|ARM repeat protein [Medicago truncatula]	GO:1901360//organic cyclic compound metabolic process;GO:0034645//cellular macromolecule biosynthetic process;GO:0009058//biosynthetic process;GO:0043170//macromolecule metabolic process;GO:0046483//heterocycle metabolic process;GO:0071704//organic substance metabolic process;GO:1901576//organic substance biosynthetic process;GO:0044260//cellular macromolecule metabolic process;GO:0006807//nitrog…
Medtr0506s0010	10.783	2.823	-1.93333	5.58737e-09	7.82899e-10				XP_013441807.1|1.0e-29|hypothetical protein MTR_0506s0010 [Medicago truncatula]
Medtr0542s0020	11.506	35.136	1.61134	1.17318e-46	4.34671e-48			K13128//zinc finger CCHC domain-containing protein 8	XP_013441776.1|1.3e-68|transmembrane protein, putative [Medicago truncatula]	GO:0031224//intrinsic component of membrane;GO:0016020//membrane;GO:0044425//membrane part;GO:0016021//integral component of membrane;
Medtr0662s0030	0.923	0.126	-2.86574	2.04234e-06	3.7025e-07			K20891//beta-glucuronosyltransferase [EC:2.4.1.-]	XP_013441657.1|1.5e-175|core-2/I-branching enzyme [Medicago truncatula]	GO:0016021//integral component of membrane;GO:0044425//membrane part;GO:0016020//membrane;GO:0031224//intrinsic component of membrane;GO:0016758//transferase activity, transferring hexosyl groups;GO:0003824//catalytic activity;GO:0008194//UDP-glycosyltransferase activity;GO:0016740//transferase activity;GO:0008375//acetylglucosaminyltransferase activity;GO:0016757//transferase activity, transferr…
Medtr0722s0010	0.646	8.286	3.6875	5.19898e-15	4.96159e-16			K09566//peptidyl-prolyl isomerase G (cyclophilin G) [EC:5.2.1.8];K16628//collagen, type VII, alpha	XP_013467398.1|4.7e-36|hypothetical protein MTR_1g050510 [Medicago truncatula]
Medtr0729s0010	0.156	0.836	2.3876	1.08726e-09	1.43801e-10		disease resistance protein (TIR-NBS-LRR class), putative (best arabidopsis hit)	K22038//volume-regulated anion channel;K08852//serine/threonine-protein kinase/endoribonuclease IRE1 [EC:2.7.11.1 3.1.26.-]+ko04141//Protein processing in endoplasmic reticulum;K16226//disease resistance protein RPS4+ko04626//Plant-pathogen interaction	XP_013441589.1|0.0e+00|disease resistance protein (TIR-NBS-LRR class) [Medicago truncatula]	GO:0050896//response to stimulus;GO:0050794//regulation of cellular process;GO:0023052//signaling;GO:0006950//response to stress;GO:0050789//regulation of biological process;GO:0051716//cellular response to stimulus;GO:0007165//signal transduction;GO:0009987//cellular process;GO:0007154//cell communication;GO:0006952//defense response;GO:0065007//biological regulation;GO:0044425//membrane part;GO…
Medtr0879s0010	15.13	4.21	-1.84342	5.07082e-29	2.81058e-30			K10955//mucin-2	XP_015875975.1|4.2e-87|PREDICTED: extensin-2-like [Ziziphus jujuba]
Medtr0915s0010	0.363	0	-4.7465	0.000651586	0.000172114			K12614//ATP-dependent RNA helicase DDX6/DHH1 [EC:3.6.4.13]+ko03018//RNA degradation	XP_013441479.1|2.1e-158|DEAD-box ATP-dependent RNA helicase, partial [Medicago truncatula]	GO:0032555//purine ribonucleotide binding;GO:1901265//nucleoside phosphate binding;GO:0035639//purine ribonucleoside triphosphate binding;GO:0097367//carbohydrate derivative binding;GO:0030554//adenyl nucleotide binding;GO:0043167//ion binding;GO:0003824//catalytic activity;GO:0004386//helicase activity;GO:0016818//hydrolase activity, acting on acid anhydrides, in phosphorus-containing anhydrides…
Medtr0927s0010	42.286	15.383	-1.45758	7.62155e-32	3.9163e-33			K14175//(3S,6E)-nerolidol synthase [EC:4.2.3.48]+ko00909//Sesquiterpenoid and triterpenoid biosynthesis+ko01100//Metabolic pathways;K15086//(3S)-linalool synthase [EC:4.2.3.25]+ko00902//Monoterpenoid biosynthesis+ko01110//Biosynthesis of secondary metabolites	XP_013441473.1|3.0e-48|(3S)-linalool/(E)-nerolidol/(E,E)-geranyl linalool synthase, partial [Medicago truncatula]	GO:0008152//metabolic process;GO:0016838//carbon-oxygen lyase activity, acting on phosphates;GO:0010333//terpene synthase activity;GO:0016829//lyase activity;GO:0046872//metal ion binding;GO:0043167//ion binding;GO:0005488//binding;GO:0003824//catalytic activity;GO:0043169//cation binding;GO:0000287//magnesium ion binding;GO:0016835//carbon-oxygen lyase activity;
Medtr0961s0020	1.796	0.096	-4.20747	8.26851e-06	1.61966e-06				XP_013441454.1|2.9e-55|hypothetical protein MTR_0961s0020 [Medicago truncatula]	GO:0005488//binding;GO:1901363//heterocyclic compound binding;GO:0003676//nucleic acid binding;GO:0003677//DNA binding;GO:0097159//organic cyclic compound binding;
Medtr1514s0010	1.04	0.373	-1.4876	5.4456e-06	1.03857e-06		NB-ARC domain-containing disease resistance protein (best arabidopsis hit)	K13459//disease resistance protein RPS2+ko04626//Plant-pathogen interaction	XP_013441259.1|1.0e-310|disease resistance protein (CC-NBS-LRR class) family protein, partial [Medicago truncatula]	GO:0050896//response to stimulus;GO:0006950//response to stress;GO:0006952//defense response;GO:0005488//binding;GO:0017076//purine nucleotide binding;GO:0030554//adenyl nucleotide binding;GO:0000166//nucleotide binding;GO:0097159//organic cyclic compound binding;GO:0097367//carbohydrate derivative binding;GO:0036094//small molecule binding;GO:0032555//purine ribonucleotide binding;GO:0043531//AD…
Medtr1g006660	3.313	1.466	-1.17361	3.94106e-06	7.38357e-07	AP2-EREBP	Malus x domestica AP2 domain class transcription factor (AP2D43) mRNA, complete cds	K09286//EREBP-like factor	XP_003588384.1|6.1e-144|AP2 domain class transcription factor [Medicago truncatula]	GO:0046483//heterocycle metabolic process;GO:0006351//transcription, DNA-templated;GO:0010467//gene expression;GO:0043170//macromolecule metabolic process;GO:0044271//cellular nitrogen compound biosynthetic process;GO:0006139//nucleobase-containing compound metabolic process;GO:1901362//organic cyclic compound biosynthetic process;GO:0034654//nucleobase-containing compound biosynthetic process;GO…
Medtr1g007800	42.806	20.853	-1.03608	1.44071e-58	4.44289e-60			K00059//3-oxoacyl-[acyl-carrier protein] reductase [EC:1.1.1.100]+ko01100//Metabolic pathways+ko00061//Fatty acid biosynthesis+ko01212//Fatty acid metabolism+ko00780//Biotin metabolism;K08081//tropinone reductase I [EC:1.1.1.206]+ko00960//Tropane, piperidine and pyridine alkaloid biosynthesis+ko01100//Metabolic pathways+ko01110//Biosynthesis of secondary metabolites;K13237//peroxisomal 2,4-dienoy…	XP_003588491.1|3.3e-145|enoyl-(acyl carrier) reductase [Medicago truncatula]
Medtr1g007920	6.953	2.38	-1.54056	3.88481e-33	1.94676e-34			K14411//RNA-binding protein Musashi+ko03015//mRNA surveillance pathway;K21596//calmodulin-binding transcription activator;K14411//RNA-binding protein Musashi+ko03015//mRNA surveillance pathway;K21596//calmodulin-binding transcription activator	XP_013465693.1|2.0e-270|IQ calmodulin-binding motif protein [Medicago truncatula]
Medtr1g009230	0.033	0.29	3.1065	0.000872041	0.000236286				XP_003588620.2|1.6e-253|extracellular ligand-gated ion channel protein [Medicago truncatula]	GO:0043231//intracellular membrane-bounded organelle;GO:0044444//cytoplasmic part;GO:0031224//intrinsic component of membrane;GO:0043229//intracellular organelle;GO:0005773//vacuole;GO:0044464//cell part;GO:0016020//membrane;GO:0005623//cell;GO:0043226//organelle;GO:0043227//membrane-bounded organelle;GO:0016021//integral component of membrane;GO:0005622//intracellular;GO:0005737//cytoplasm;GO:00…
Medtr1g009570	0.05	0.396	2.92395	4.53925e-09	6.3145e-10			K03168//DNA topoisomerase I [EC:5.99.1.2]	XP_003588648.2|0.0e+00|DNA topoisomerase I, bacterial protein [Medicago truncatula]	GO:0016043//cellular component organization;GO:0006259//DNA metabolic process;GO:0071704//organic substance metabolic process;GO:0044237//cellular metabolic process;GO:0051276//chromosome organization;GO:0071103//DNA conformation change;GO:0006807//nitrogen compound metabolic process;GO:0044238//primary metabolic process;GO:0006265//DNA topological change;GO:0008152//metabolic process;GO:0006139/…
Medtr1g010210	53.463	23.323	-1.19543	2.46365e-169	2.69231e-171				XP_013465770.1|2.4e-274|sulfate transporter-like protein [Medicago truncatula]	GO:0016021//integral component of membrane;GO:0016020//membrane;GO:0044425//membrane part;GO:0031224//intrinsic component of membrane;GO:0015103//inorganic anion transmembrane transporter activity;GO:0015098//molybdate ion transmembrane transporter activity;GO:0015075//ion transmembrane transporter activity;GO:0022857//transmembrane transporter activity;GO:0005215//transporter activity;GO:0008509…
Medtr1g011260	0.356	1.45	2.02085	0.000316494	7.87032e-05				XP_003588665.1|2.1e-92|membrane protein Ycf1 [Medicago truncatula]	GO:0044237//cellular metabolic process;GO:0008152//metabolic process;GO:0006518//peptide metabolic process;GO:1901566//organonitrogen compound biosynthetic process;GO:0044271//cellular nitrogen compound biosynthetic process;GO:1901576//organic substance biosynthetic process;GO:0009059//macromolecule biosynthetic process;GO:0044249//cellular biosynthetic process;GO:0044260//cellular macromolecule …
Medtr1g014320	57.376	24.553	-1.2231	2.29833e-194	2.15898e-196			K00131//glyceraldehyde-3-phosphate dehydrogenase (NADP+) [EC:1.2.1.9]+ko00010//Glycolysis / Gluconeogenesis+ko00030//Pentose phosphate pathway+ko01100//Metabolic pathways+ko01200//Carbon metabolism	XP_003588885.1|2.3e-288|NADP-dependent glyceraldehyde-3-phosphate dehydrogenase [Medicago truncatula]	GO:0003824//catalytic activity;GO:0016491//oxidoreductase activity;
Medtr1g015165	11.49	0.1	-6.85748	1.01332e-53	3.34108e-55			K13993//HSP20 family protein+ko04141//Protein processing in endoplasmic reticulum	XP_013465875.1|4.0e-85|cytosolic class II small heat-shock protein [Medicago truncatula]
Medtr1g015275	0.63	3.03	2.26451	9.46562e-19	7.56326e-20			K09285//AP2-like factor, ANT lineage	XP_013465878.1|5.2e-213|hypothetical protein MTR_1g015275 [Medicago truncatula]
Medtr1g016480	14.443	2.416	-2.57715	4.58714e-55	1.49013e-56			K14496//abscisic acid receptor PYR/PYL family+ko04016//MAPK signaling pathway - plant+ko04075//Plant hormone signal transduction	XP_003589025.2|1.4e-114|abscisic acid receptor [Medicago truncatula]	GO:0050789//regulation of biological process;GO:0007154//cell communication;GO:0042221//response to chemical;GO:0071396//cellular response to lipid;GO:0007165//signal transduction;GO:1901701//cellular response to oxygen-containing compound;GO:1901700//response to oxygen-containing compound;GO:0097306//cellular response to alcohol;GO:0070887//cellular response to chemical stimulus;GO:0009719//resp…
Medtr1g017090	2.653	10.32	1.96074	2.77198e-40	1.16813e-41			K09338//homeobox-leucine zipper protein	XP_013465933.1|4.9e-166|homeobox associated leucine zipper protein [Medicago truncatula]	GO:0043229//intracellular organelle;GO:0043231//intracellular membrane-bounded organelle;GO:0043227//membrane-bounded organelle;GO:0005622//intracellular;GO:0044464//cell part;GO:0043226//organelle;GO:0005623//cell;GO:0044424//intracellular part;GO:0005634//nucleus;GO:0003700//DNA binding transcription factor activity;GO:0003677//DNA binding;GO:0140110//transcription regulator activity;GO:0003676…
Medtr1g018320	13.086	27.573	1.07718	6.20997e-41	2.58206e-42				XP_003589086.1|1.7e-152|sigma factor sigb regulation rsbq-like protein [Medicago truncatula]	GO:1901601//strigolactone biosynthetic process;GO:0010016//shoot system morphogenesis;GO:0007275//multicellular organism development;GO:0008299//isoprenoid biosynthetic process;GO:0009987//cellular process;GO:1901360//organic cyclic compound metabolic process;GO:0032501//multicellular organismal process;GO:0001763//morphogenesis of a branching structure;GO:0065008//regulation of biological qualit…
Medtr1g018610	0.776	0	-6.44596	6.1982e-11	7.43689e-12			K22419//Delta4-3-oxosteroid 5beta-reductase [EC:1.3.1.3]	XP_003589110.2|2.4e-206|3-oxo-delta(4,5)-steroid 5-beta-reductase-like protein [Medicago truncatula]
Medtr1g018640	5.016	1.196	-2.06188	9.9089e-07	1.73368e-07			K03860//phosphatidylinositol glycan, class Q+ko01100//Metabolic pathways+ko00563//Glycosylphosphatidylinositol (GPI)-anchor biosynthesis;K20887//xyloglucan glycosyltransferase 4 [EC:2.4.1.-]	XP_003589114.1|4.8e-51|gibberellin-regulated family protein [Medicago truncatula]
Medtr1g021330	1.356	3.006	1.14758	6.94627e-08	1.07313e-08	ABI3VP1		K21554//CREB3 regulatory factor	XP_003589271.1|3.3e-226|plant-specific B3-DNA-binding domain protein [Medicago truncatula]	GO:0051171//regulation of nitrogen compound metabolic process;GO:0046483//heterocycle metabolic process;GO:0044238//primary metabolic process;GO:0009059//macromolecule biosynthetic process;GO:0010467//gene expression;GO:0050794//regulation of cellular process;GO:1901360//organic cyclic compound metabolic process;GO:0009987//cellular process;GO:0018130//heterocycle biosynthetic process;GO:0006139/…
Medtr1g022075	0.836	1.936	1.21168	1.11216e-05	2.21848e-06			K11426//SET and MYND domain-containing protein;K17710//pentatricopeptide repeat domain-containing protein 1	XP_004499140.1|3.0e-208|PREDICTED: uncharacterized protein LOC101506968 [Cicer arietinum]
Medtr1g022190	0.64	1.86	1.54955	1.49914e-06	2.67511e-07				XP_013466091.1|5.2e-154|erythronate-4-phosphate dehydrogenase family protein [Medicago truncatula]	GO:0016020//membrane;GO:0016021//integral component of membrane;GO:0044425//membrane part;GO:0031224//intrinsic component of membrane;
Medtr1g023470	3.53	0.866	-2.02698	7.69759e-08	1.19583e-08			K19788//obg-like ATPase 1;K05909//laccase [EC:1.10.3.2]	XP_003589371.1|8.6e-82|hypothetical protein MTR_1g023470 [Medicago truncatula]	GO:0032561//guanyl ribonucleotide binding;GO:0035639//purine ribonucleoside triphosphate binding;GO:0001883//purine nucleoside binding;GO:0032553//ribonucleotide binding;GO:0032550//purine ribonucleoside binding;GO:0001882//nucleoside binding;GO:0043167//ion binding;GO:0017076//purine nucleotide binding;GO:1901265//nucleoside phosphate binding;GO:0097367//carbohydrate derivative binding;GO:000548…
Medtr1g025220	5.983	0.28	-4.40187	7.58434e-17	6.62492e-18			K20887//xyloglucan glycosyltransferase 4 [EC:2.4.1.-];K03860//phosphatidylinositol glycan, class Q+ko01100//Metabolic pathways+ko00563//Glycosylphosphatidylinositol (GPI)-anchor biosynthesis	XP_003589486.1|4.7e-55|GASA/GAST/Snakin [Medicago truncatula]
Medtr1g025250	205.563	22.506	-3.18999	0	0			K20887//xyloglucan glycosyltransferase 4 [EC:2.4.1.-];K03860//phosphatidylinositol glycan, class Q+ko01100//Metabolic pathways+ko00563//Glycosylphosphatidylinositol (GPI)-anchor biosynthesis	XP_003589489.1|3.0e-54|GASA/GAST/Snakin [Medicago truncatula]
Medtr1g025370	4.83	11.58	1.26296	4.43582e-08	6.72178e-09			K16290//xylem cysteine proteinase [EC:3.4.22.-];K01365//cathepsin L [EC:3.4.22.15]+ko04145//Phagosome	XP_003589499.1|3.1e-48|cathepsin propeptide inhibitor domain protein [Medicago truncatula]	GO:0070011//peptidase activity, acting on L-amino acid peptides;GO:0008234//cysteine-type peptidase activity;GO:0016787//hydrolase activity;GO:0003824//catalytic activity;GO:0008233//peptidase activity;GO:0140096//catalytic activity, acting on a protein;
Medtr1g026350	7.716	1.986	-1.95346	1.0143e-17	8.49551e-19			K10526//OPC-8:0 CoA ligase 1 [EC:6.2.1.-]+ko00592//alpha-Linolenic acid metabolism+ko01100//Metabolic pathways+ko01110//Biosynthesis of secondary metabolites	XP_013466213.1|3.6e-92|4-coumarate-CoA ligase-like protein [Medicago truncatula]	GO:0008152//metabolic process;GO:0016021//integral component of membrane;GO:0044425//membrane part;GO:0016020//membrane;GO:0031224//intrinsic component of membrane;GO:0003824//catalytic activity;GO:0016874//ligase activity;
Medtr1g026380	0.283	1.843	2.68939	1.08738e-29	5.91305e-31			K01322//prolyl oligopeptidase [EC:3.4.21.26]	XP_003545007.2|0.0e+00|PREDICTED: prolyl endopeptidase [Glycine max]	GO:0070008//serine-type exopeptidase activity;GO:0004175//endopeptidase activity;GO:0003824//catalytic activity;GO:0140096//catalytic activity, acting on a protein;GO:0008233//peptidase activity;GO:0008238//exopeptidase activity;GO:0017171//serine hydrolase activity;GO:0008236//serine-type peptidase activity;GO:0016787//hydrolase activity;GO:0070011//peptidase activity, acting on L-amino acid pep…
Medtr1g026430	47.993	21.036	-1.18872	4.74282e-129	7.08227e-131			K10526//OPC-8:0 CoA ligase 1 [EC:6.2.1.-]+ko00592//alpha-Linolenic acid metabolism+ko01100//Metabolic pathways+ko01110//Biosynthesis of secondary metabolites	XP_013466219.1|3.6e-231|4-coumarate-CoA ligase-like protein [Medicago truncatula]	GO:0008152//metabolic process;GO:0031224//intrinsic component of membrane;GO:0016020//membrane;GO:0044425//membrane part;GO:0016021//integral component of membrane;GO:0016874//ligase activity;GO:0003824//catalytic activity;
Medtr1g027050	3.063	1.45	-1.08105	7.24942e-14	7.31452e-15			K04733//interleukin-1 receptor-associated kinase 4 [EC:2.7.11.1]	XP_013466272.1|0.0e+00|stress-induced receptor-like kinase [Medicago truncatula]	GO:1901265//nucleoside phosphate binding;GO:0032553//ribonucleotide binding;GO:0016773//phosphotransferase activity, alcohol group as acceptor;GO:0017076//purine nucleotide binding;GO:0035639//purine ribonucleoside triphosphate binding;GO:0036094//small molecule binding;GO:0005524//ATP binding;GO:0016301//kinase activity;GO:0043168//anion binding;GO:0140096//catalytic activity, acting on a protei…
Medtr1g027290	1.816	0.673	-1.42916	4.33572e-06	8.1765e-07			K05933//aminocyclopropanecarboxylate oxidase [EC:1.14.17.4]+ko01100//Metabolic pathways+ko01110//Biosynthesis of secondary metabolites+ko00270//Cysteine and methionine metabolism	XP_013466284.1|6.5e-194|flavonol synthase/flavanone 3-hydroxylase [Medicago truncatula]	GO:0051213//dioxygenase activity;GO:0005488//binding;GO:0046872//metal ion binding;GO:0043167//ion binding;GO:0003824//catalytic activity;GO:0043169//cation binding;GO:0016491//oxidoreductase activity;
Medtr1g027690	4.76	2.256	-1.07548	1.29252e-16	1.14111e-17			K04733//interleukin-1 receptor-associated kinase 4 [EC:2.7.11.1]	XP_013466312.1|0.0e+00|receptor-like kinase [Medicago truncatula]	GO:0016021//integral component of membrane;GO:0044425//membrane part;GO:0031224//intrinsic component of membrane;GO:0016020//membrane;GO:0017076//purine nucleotide binding;GO:0030554//adenyl nucleotide binding;GO:0003824//catalytic activity;GO:0004672//protein kinase activity;GO:0097159//organic cyclic compound binding;GO:0005488//binding;GO:0000166//nucleotide binding;GO:0008144//drug binding;GO…
Medtr1g028130	0.143	0.57	2.00955	1.27375e-05	2.55654e-06			K04733//interleukin-1 receptor-associated kinase 4 [EC:2.7.11.1]	XP_013466343.1|0.0e+00|receptor-like kinase [Medicago truncatula]	GO:0016020//membrane;GO:0016021//integral component of membrane;GO:0044425//membrane part;GO:0031224//intrinsic component of membrane;GO:0035639//purine ribonucleoside triphosphate binding;GO:0005488//binding;GO:0032553//ribonucleotide binding;GO:0030554//adenyl nucleotide binding;GO:0003824//catalytic activity;GO:0140096//catalytic activity, acting on a protein;GO:0043168//anion binding;GO:00170…
Medtr1g028290	2.616	1.15	-1.18741	6.46279e-11	7.76646e-12			K04733//interleukin-1 receptor-associated kinase 4 [EC:2.7.11.1]	XP_013466356.1|0.0e+00|receptor-like kinase [Medicago truncatula]	GO:0031224//intrinsic component of membrane;GO:0016021//integral component of membrane;GO:0016020//membrane;GO:0044425//membrane part;GO:0016740//transferase activity;GO:0097367//carbohydrate derivative binding;GO:0016301//kinase activity;GO:0030554//adenyl nucleotide binding;GO:0032553//ribonucleotide binding;GO:0030246//carbohydrate binding;GO:0000166//nucleotide binding;GO:0043168//anion bindi…
Medtr1g028320	1.766	4.956	1.49066	3.39834e-15	3.20501e-16			K01057//6-phosphogluconolactonase [EC:3.1.1.31]+ko00030//Pentose phosphate pathway+ko01100//Metabolic pathways+ko01110//Biosynthesis of secondary metabolites+ko01200//Carbon metabolism	XP_013466359.1|1.8e-182|glucosamine-6-phosphate isomerase/6-phosphogluconolactonase [Medicago truncatula]	GO:0019682//glyceraldehyde-3-phosphate metabolic process;GO:0005975//carbohydrate metabolic process;GO:0006807//nitrogen compound metabolic process;GO:0009987//cellular process;GO:0051156//glucose 6-phosphate metabolic process;GO:0051186//cofactor metabolic process;GO:0006793//phosphorus metabolic process;GO:0006753//nucleoside phosphate metabolic process;GO:0006725//cellular aromatic compound me…
Medtr1g028330	5.853	12.4	1.08469	1.34619e-22	9.17949e-24			K01057//6-phosphogluconolactonase [EC:3.1.1.31]+ko00030//Pentose phosphate pathway+ko01100//Metabolic pathways+ko01110//Biosynthesis of secondary metabolites+ko01200//Carbon metabolism	XP_013466360.1|1.2e-181|glucosamine-6-phosphate isomerase/6-phosphogluconolactonase [Medicago truncatula]	GO:1901564//organonitrogen compound metabolic process;GO:0019693//ribose phosphate metabolic process;GO:0046483//heterocycle metabolic process;GO:0006725//cellular aromatic compound metabolic process;GO:1901135//carbohydrate derivative metabolic process;GO:0006081//cellular aldehyde metabolic process;GO:0044238//primary metabolic process;GO:0071704//organic substance metabolic process;GO:0034641/…
Medtr1g029340	8.533	17.46	1.03507	8.96206e-09	1.2779e-09				XP_013466424.1|2.5e-50|transmembrane protein, putative [Medicago truncatula]	GO:0044425//membrane part;GO:0031224//intrinsic component of membrane;GO:0016020//membrane;GO:0016021//integral component of membrane;
Medtr1g029370	1.366	3.506	1.36103	0.000853547	0.000230923			K20665//jasmonoyl-L-amino acid 12-hydroxylase [EC:1.14.14.48]	XP_013466426.1|2.3e-58|hypothetical protein MTR_1g029370 [Medicago truncatula]
Medtr1g029500	17.646	55.076	1.64357	6.68697e-205	5.88112e-207		Oryza sativa Japonica Group cDNA clone:J013001J06, full insert sequence	K03875//F-box and leucine-rich repeat protein 1 (S-phase kinase-associated protein 2)+ko04120//Ubiquitin mediated proteolysis	XP_013466439.1|6.5e-205|F-box SKP2A-like protein [Medicago truncatula]
Medtr1g029990	9.71	4.47	-1.11847	1.31071e-06	2.3217e-07				XP_013466486.1|1.5e-62|zinc-ribbon domain protein [Medicago truncatula]
Medtr1g030220	0.896	0.156	-2.53555	2.69853e-07	4.43761e-08			K01206//alpha-L-fucosidase [EC:3.2.1.51]+ko00511//Other glycan degradation	XP_003589576.1|4.1e-232|GDSL-like lipase/acylhydrolase [Medicago truncatula]	GO:0016788//hydrolase activity, acting on ester bonds;GO:0016787//hydrolase activity;GO:0003824//catalytic activity;
Medtr1g030480	1.43	3.496	1.29498	1.31343e-14	1.27951e-15			K13600//chlorophyllide a oxygenase [EC:1.14.13.122]+ko00860//Porphyrin and chlorophyll metabolism+ko01100//Metabolic pathways+ko01110//Biosynthesis of secondary metabolites	XP_003589598.2|0.0e+00|chlorophyllide A oxygenase [Medicago truncatula]	GO:0046914//transition metal ion binding;GO:0051536//iron-sulfur cluster binding;GO:0003824//catalytic activity;GO:0048037//cofactor binding;GO:0051540//metal cluster binding;GO:0051537//2 iron, 2 sulfur cluster binding;GO:0016703//oxidoreductase activity, acting on single donors with incorporation of molecular oxygen, incorporation of one atom of oxygen (internal monooxygenases or internal mixed…
Medtr1g031430	1.543	0.32	-2.27596	9.78335e-06	1.93323e-06			K04733//interleukin-1 receptor-associated kinase 4 [EC:2.7.11.1]	XP_003589637.2|1.8e-114|receptor-like kinase [Medicago truncatula]	GO:0016021//integral component of membrane;GO:0016020//membrane;GO:0031224//intrinsic component of membrane;GO:0044425//membrane part;GO:0016772//transferase activity, transferring phosphorus-containing groups;GO:0008144//drug binding;GO:0032553//ribonucleotide binding;GO:0016740//transferase activity;GO:0036094//small molecule binding;GO:1901265//nucleoside phosphate binding;GO:0005488//binding;…
Medtr1g032140	0.313	0	-4.90886	0.000261953	6.43804e-05			K13229//2,4-dihydroxy-1,4-benzoxazin-3-one-glucoside dioxygenase [EC:1.14.11.59]+ko00402//Benzoxazinoid biosynthesis;K06892//feruloyl-CoA ortho-hydroxylase [EC:1.14.11.-]+ko01110//Biosynthesis of secondary metabolites+ko00940//Phenylpropanoid biosynthesis	XP_013466556.1|3.7e-211|1-aminocyclopropane-1-carboxylate oxidase-like protein [Medicago truncatula]	GO:0043169//cation binding;GO:0046872//metal ion binding;GO:0005488//binding;GO:0043167//ion binding;GO:0003824//catalytic activity;GO:0016491//oxidoreductase activity;
Medtr1g032290	1.846	3.923	1.09101	0.000237741	5.79136e-05			K07766//diphosphoinositol-polyphosphate diphosphatase [EC:3.6.1.52]	XP_013466570.1|1.1e-93|nudix hydrolase-like protein [Medicago truncatula]	GO:0005622//intracellular;GO:0043231//intracellular membrane-bounded organelle;GO:0044424//intracellular part;GO:0005737//cytoplasm;GO:0044464//cell part;GO:0043226//organelle;GO:0043227//membrane-bounded organelle;GO:0005634//nucleus;GO:0043229//intracellular organelle;GO:0005623//cell;GO:0016817//hydrolase activity, acting on acid anhydrides;GO:0016787//hydrolase activity;GO:0003824//catalytic …
Medtr1g033630	1.636	0.15	-3.4404	6.30988e-05	1.4057e-05			K14651//transcription initiation factor TFIID subunit 15+ko03022//Basal transcription factors	XP_013466667.1|5.9e-64|hypothetical protein MTR_1g033630 [Medicago truncatula]
Medtr1g033660	111.08	52.813	-1.07133	4.01177e-128	6.03565e-130				XP_013466670.1|1.2e-116|hypothetical protein MTR_1g033660 [Medicago truncatula]
Medtr1g036490	4.553	1.256	-1.85698	9.41123e-22	6.64279e-23			K13066//caffeic acid 3-O-methyltransferase [EC:2.1.1.68]+ko01100//Metabolic pathways+ko01110//Biosynthesis of secondary metabolites+ko00940//Phenylpropanoid biosynthesis	XP_013466817.1|2.6e-212|caffeic acid O-methyltransferase [Medicago truncatula]	GO:0016741//transferase activity, transferring one-carbon groups;GO:0005488//binding;GO:0005515//protein binding;GO:0016740//transferase activity;GO:0046983//protein dimerization activity;GO:0008168//methyltransferase activity;GO:0003824//catalytic activity;GO:0008171//O-methyltransferase activity;
Medtr1g037690	133.04	60.066	-1.14573	8.85124e-55	2.88857e-56				XP_013466892.1|1.7e-33|transmembrane protein, putative [Medicago truncatula]	GO:0016021//integral component of membrane;GO:0044425//membrane part;GO:0031224//intrinsic component of membrane;GO:0016020//membrane;
Medtr1g037820	0.7	0	-5.37328	1.06916e-05	2.12871e-06				XP_013466899.1|5.7e-125|DUF241 domain protein [Medicago truncatula]
Medtr1g040175	2.53	11.48	2.18148	3.07258e-82	7.02599e-84			K19861//benzyl alcohol O-benzoyltransferase [EC:2.3.1.196 2.3.1.232]	XP_013466931.1|1.3e-269|benzyl alcohol O-benzoyltransferase [Medicago truncatula]	GO:0016747//transferase activity, transferring acyl groups other than amino-acyl groups;GO:0016746//transferase activity, transferring acyl groups;GO:0016740//transferase activity;GO:0003824//catalytic activity;
Medtr1g040215	0.3	0.986	1.719	5.88376e-06	1.12765e-06			K19861//benzyl alcohol O-benzoyltransferase [EC:2.3.1.196 2.3.1.232]	XP_013466935.1|1.1e-271|benzyl alcohol O-benzoyltransferase [Medicago truncatula]	GO:0016747//transferase activity, transferring acyl groups other than amino-acyl groups;GO:0016746//transferase activity, transferring acyl groups;GO:0003824//catalytic activity;GO:0016740//transferase activity;
Medtr1g040320	0.71	3.933	2.47658	8.23111e-31	4.34042e-32			K19861//benzyl alcohol O-benzoyltransferase [EC:2.3.1.196 2.3.1.232]	XP_013466941.1|7.5e-248|benzyl alcohol O-benzoyltransferase [Medicago truncatula]	GO:0003824//catalytic activity;GO:0016740//transferase activity;GO:0016747//transferase activity, transferring acyl groups other than amino-acyl groups;GO:0016746//transferase activity, transferring acyl groups;
Medtr1g040360	4.683	9.82	1.07011	9.01666e-39	3.9549e-40				XP_013466946.1|0.0e+00|sieve element occlusion protein [Medicago truncatula]
Medtr1g040370	1.97	7.146	1.85973	3.71131e-38	1.65981e-39			K16297//serine carboxypeptidase-like clade II [EC:3.4.16.-]	XP_013466947.1|5.4e-243|serine carboxypeptidase-like protein [Medicago truncatula]	GO:0008233//peptidase activity;GO:0004185//serine-type carboxypeptidase activity;GO:0017171//serine hydrolase activity;GO:0016787//hydrolase activity;GO:0004180//carboxypeptidase activity;GO:0008236//serine-type peptidase activity;GO:0070008//serine-type exopeptidase activity;GO:0003824//catalytic activity;GO:0140096//catalytic activity, acting on a protein;GO:0070011//peptidase activity, acting …
Medtr1g040430	49.933	118.94	1.25399	2.57917e-164	2.92473e-166	AP2-EREBP	Malus x domestica AP2 domain class transcription factor (AP2D43) mRNA, complete cds	K09286//EREBP-like factor;K00850//6-phosphofructokinase 1 [EC:2.7.1.11]+ko00010//Glycolysis / Gluconeogenesis+ko00030//Pentose phosphate pathway+ko01230//Biosynthesis of amino acids+ko03018//RNA degradation+ko01100//Metabolic pathways+ko00052//Galactose metabolism+ko00051//Fructose and mannose metabolism+ko01110//Biosynthesis of secondary metabolites+ko01200//Carbon metabolism	XP_003589850.2|1.3e-112|ethylene response factor [Medicago truncatula]	GO:0008152//metabolic process;GO:0034654//nucleobase-containing compound biosynthetic process;GO:1901360//organic cyclic compound metabolic process;GO:0032774//RNA biosynthetic process;GO:0097659//nucleic acid-templated transcription;GO:0009987//cellular process;GO:1901362//organic cyclic compound biosynthetic process;GO:0006351//transcription, DNA-templated;GO:0044238//primary metabolic process;…
Medtr1g041475	0.776	2.146	1.47152	4.83337e-06	9.16607e-07			K19704//protein phosphatase PTC1 [EC:3.1.3.16]	XP_013467041.1|2.7e-158|phosphatase 2C family protein [Medicago truncatula]	GO:0003824//catalytic activity;GO:0016788//hydrolase activity, acting on ester bonds;GO:0016787//hydrolase activity;GO:0140096//catalytic activity, acting on a protein;GO:0042578//phosphoric ester hydrolase activity;GO:0016791//phosphatase activity;GO:0004721//phosphoprotein phosphatase activity;GO:0004722//protein serine/threonine phosphatase activity;
Medtr1g042330	5.966	12.343	1.05086	0.000705846	0.000187926				XP_003589964.1|2.0e-23|hypothetical protein MTR_1g042330 [Medicago truncatula]
Medtr1g042940	1027.89	56.913	-4.17401	0	0				XP_003590020.1|3.2e-30|Nodule Cysteine-Rich (NCR) secreted peptide [Medicago truncatula]	GO:0044419//interspecies interaction between organisms;GO:0044403//symbiosis, encompassing mutualism through parasitism;GO:0009877//nodulation;GO:0044111//development involved in symbiotic interaction;GO:0009653//anatomical structure morphogenesis;GO:0048856//anatomical structure development;GO:0051704//multi-organism process;GO:0032502//developmental process;GO:0009878//nodule morphogenesis;GO:0…
Medtr1g043200	2.88	0.703	-2.0326	1.59538e-22	1.09264e-23			K08176//MFS transporter, PHS family, inorganic phosphate transporter	XP_003590037.1|3.3e-311|high affinity inorganic phosphate transporter [Medicago truncatula]	GO:0006817//phosphate ion transport;GO:0051234//establishment of localization;GO:0006810//transport;GO:0015698//inorganic anion transport;GO:0051179//localization;GO:0006811//ion transport;GO:0006820//anion transport;GO:0016021//integral component of membrane;GO:0044425//membrane part;GO:0016020//membrane;GO:0031224//intrinsic component of membrane;GO:0015318//inorganic molecular entity transmemb…
Medtr1g043220	3.873	1.36	-1.50648	3.21463e-20	2.40495e-21			K08176//MFS transporter, PHS family, inorganic phosphate transporter	XP_003590039.1|0.0e+00|high affinity inorganic phosphate transporter [Medicago truncatula]	GO:0006811//ion transport;GO:0006820//anion transport;GO:0051234//establishment of localization;GO:0015698//inorganic anion transport;GO:0006810//transport;GO:0006817//phosphate ion transport;GO:0051179//localization;GO:0031224//intrinsic component of membrane;GO:0044425//membrane part;GO:0016020//membrane;GO:0016021//integral component of membrane;GO:0005215//transporter activity;GO:0022804//act…
Medtr1g043350	4.153	1.673	-1.30902	1.9075e-07	3.08111e-08	AP2-EREBP	Malus x domestica AP2 domain class transcription factor (AP2D43) mRNA, complete cds	K14516//ethylene-responsive transcription factor 1+ko04016//MAPK signaling pathway - plant+ko04075//Plant hormone signal transduction	XP_003590048.1|5.6e-122|ethylene-responsive transcription factor 1B [Medicago truncatula]	GO:1901362//organic cyclic compound biosynthetic process;GO:0043170//macromolecule metabolic process;GO:0009987//cellular process;GO:0006725//cellular aromatic compound metabolic process;GO:0006807//nitrogen compound metabolic process;GO:0034654//nucleobase-containing compound biosynthetic process;GO:0034645//cellular macromolecule biosynthetic process;GO:0071704//organic substance metabolic proc…
Medtr1g043830	4.186	10.67	1.3511	9.83678e-05	2.25671e-05			K08287//dual-specificity kinase [EC:2.7.12.1]	XP_003590088.1|4.3e-26|hypothetical protein MTR_1g043830 [Medicago truncatula]
Medtr1g044470	5.673	1.126	-2.32889	8.306e-08	1.29532e-08				XP_003590109.1|3.2e-41|transmembrane protein, putative [Medicago truncatula]	GO:0016020//membrane;GO:0031224//intrinsic component of membrane;GO:0016021//integral component of membrane;GO:0044425//membrane part;
Medtr1g046940	1.246	2.656	1.09245	1.65518e-05	3.37601e-06			K13447//respiratory burst oxidase [EC:1.6.3.- 1.11.1.-]+ko04016//MAPK signaling pathway - plant+ko04626//Plant-pathogen interaction;K12879//THO complex subunit 2+ko03040//Spliceosome+ko03013//RNA transport;K19026//spatacsin;K12598//ATP-dependent RNA helicase DOB1 [EC:3.6.4.13]+ko03018//RNA degradation;K20299//vacuolar protein sorting-associated protein 53	XP_013467195.1|3.7e-183|hypothetical protein MTR_1g046940 [Medicago truncatula]
Medtr1g047950	1.226	0	-6.59597	5.63212e-12	6.34034e-13			K13420//LRR receptor-like serine/threonine-protein kinase FLS2 [EC:2.7.11.1]+ko04016//MAPK signaling pathway - plant+ko04626//Plant-pathogen interaction	XP_013467252.1|3.0e-174|polygalacturonase inhibitor [Medicago truncatula]
Medtr1g047960	2.996	0.07	-5.40712	1.26324e-30	6.70383e-32			K13420//LRR receptor-like serine/threonine-protein kinase FLS2 [EC:2.7.11.1]+ko04016//MAPK signaling pathway - plant+ko04626//Plant-pathogen interaction	XP_013467252.1|2.0e-136|polygalacturonase inhibitor [Medicago truncatula]
Medtr1g049240	1.756	5.066	1.53094	2.22395e-06	4.04504e-07				XP_013467324.1|1.2e-68|beta-1,3-N-acetylglucosaminyltransferase family protein [Medicago truncatula]	GO:0016740//transferase activity;GO:0016757//transferase activity, transferring glycosyl groups;GO:0003824//catalytic activity;
Medtr1g050220	1.536	0.47	-1.70547	6.98903e-06	1.35255e-06			K13066//caffeic acid 3-O-methyltransferase [EC:2.1.1.68]+ko01100//Metabolic pathways+ko01110//Biosynthesis of secondary metabolites+ko00940//Phenylpropanoid biosynthesis	XP_003590226.1|7.3e-173|caffeic acid O-methyltransferase [Medicago truncatula]	GO:0046983//protein dimerization activity;GO:0008168//methyltransferase activity;GO:0005515//protein binding;GO:0016741//transferase activity, transferring one-carbon groups;GO:0003824//catalytic activity;GO:0016740//transferase activity;GO:0008171//O-methyltransferase activity;GO:0005488//binding;
Medtr1g050402	0.14	0.283	1.03262	0.000611971	0.000161031		NB-ARC domain-containing disease resistance protein (best arabidopsis hit)	K13459//disease resistance protein RPS2+ko04626//Plant-pathogen interaction	XP_013467349.1|0.0e+00|disease resistance protein (CC-NBS-LRR class) family protein [Medicago truncatula]	GO:0006950//response to stress;GO:0050896//response to stimulus;GO:0006952//defense response;GO:1901265//nucleoside phosphate binding;GO:0097159//organic cyclic compound binding;GO:0036094//small molecule binding;GO:0097367//carbohydrate derivative binding;GO:0017076//purine nucleotide binding;GO:0043531//ADP binding;GO:0032559//adenyl ribonucleotide binding;GO:0043168//anion binding;GO:0000166//…
Medtr1g051315	0.036	0.17	2.18333	0.000532485	0.000138462			K03164//DNA topoisomerase II [EC:5.99.1.3]	XP_013467439.1|0.0e+00|DNA topoisomerase IV [Medicago truncatula]	GO:0071704//organic substance metabolic process;GO:0071103//DNA conformation change;GO:0006259//DNA metabolic process;GO:0006265//DNA topological change;GO:0034641//cellular nitrogen compound metabolic process;GO:0008152//metabolic process;GO:0043170//macromolecule metabolic process;GO:0044260//cellular macromolecule metabolic process;GO:0071840//cellular component organization or biogenesis;GO:0…
Medtr1g051685	27.846	80.846	1.53934	2.61675e-53	8.68657e-55				XP_013467467.1|2.4e-35|hypothetical protein MTR_1g051685 [Medicago truncatula]
Medtr1g052470	2.47	1.243	-1.00347	1.83489e-05	3.77347e-06	bHLH		K04733//interleukin-1 receptor-associated kinase 4 [EC:2.7.11.1];K12126//phytochrome-interacting factor 3+ko04712//Circadian rhythm - plant+ko04075//Plant hormone signal transduction;K11253//histone H3	XP_013467539.1|4.5e-220|transcription factor bHLH122-like protein [Medicago truncatula]	GO:0097659//nucleic acid-templated transcription;GO:0034641//cellular nitrogen compound metabolic process;GO:0006366//transcription from RNA polymerase II promoter;GO:0044260//cellular macromolecule metabolic process;GO:0006351//transcription, DNA-templated;GO:0046483//heterocycle metabolic process;GO:0018130//heterocycle biosynthetic process;GO:0071704//organic substance metabolic process;GO:000…
Medtr1g053835	3.426	6.906	1.01236	1.68147e-15	1.56379e-16	G2-like		K01940//argininosuccinate synthase [EC:6.3.4.5]+ko00250//Alanine, aspartate and glutamate metabolism+ko00220//Arginine biosynthesis+ko01230//Biosynthesis of amino acids+ko01100//Metabolic pathways+ko01110//Biosynthesis of secondary metabolites;K06236//collagen, type I, alpha+ko04933//AGE-RAGE signaling pathway in diabetic complications;K14491//two-component response regulator ARR-B family+ko04075…	XP_013467656.1|2.0e-248|myb-like transcription factor family protein [Medicago truncatula]	GO:0010468//regulation of gene expression;GO:0006807//nitrogen compound metabolic process;GO:1901576//organic substance biosynthetic process;GO:0043170//macromolecule metabolic process;GO:0006139//nucleobase-containing compound metabolic process;GO:0009889//regulation of biosynthetic process;GO:0051252//regulation of RNA metabolic process;GO:0044271//cellular nitrogen compound biosynthetic proces…
Medtr1g054205	6.976	2.903	-1.26311	6.25715e-17	5.43987e-18			K00430//peroxidase [EC:1.11.1.7]+ko01100//Metabolic pathways+ko01110//Biosynthesis of secondary metabolites+ko00940//Phenylpropanoid biosynthesis	XP_013467682.1|8.2e-186|peroxidase family protein [Medicago truncatula]	GO:0042743//hydrogen peroxide metabolic process;GO:0051186//cofactor metabolic process;GO:0017144//drug metabolic process;GO:0072593//reactive oxygen species metabolic process;GO:0044237//cellular metabolic process;GO:0042744//hydrogen peroxide catabolic process;GO:0006950//response to stress;GO:0009987//cellular process;GO:0044248//cellular catabolic process;GO:0006979//response to oxidative str…
Medtr1g054650	2.72	0	-6.52817	1.71018e-11	1.98027e-12				XP_013467735.1|8.7e-73|hypothetical protein MTR_1g054650 [Medicago truncatula]
Medtr1g054725	0.2	1.18	2.56772	4.33988e-09	6.02741e-10			K11649//SWI/SNF related-matrix-associated actin-dependent regulator of chromatin subfamily C;K21596//calmodulin-binding transcription activator;K12844//U4/U6 small nuclear ribonucleoprotein PRP31+ko03040//Spliceosome;K08955//ATP-dependent metalloprotease [EC:3.4.24.-];K04079//molecular chaperone HtpG+ko04141//Protein processing in endoplasmic reticulum+ko04626//Plant-pathogen interaction	XP_013467745.1|2.5e-223|F-box protein interaction domain protein [Medicago truncatula]
Medtr1g056370	40.76	15.916	-1.35536	7.46099e-59	2.29246e-60			K01870//isoleucyl-tRNA synthetase [EC:6.1.1.5]+ko00970//Aminoacyl-tRNA biosynthesis;K10775//phenylalanine ammonia-lyase [EC:4.3.1.24]+ko01100//Metabolic pathways+ko01110//Biosynthesis of secondary metabolites+ko00940//Phenylpropanoid biosynthesis+ko00360//Phenylalanine metabolism	XP_003590314.1|2.1e-101|disease resistance response protein [Medicago truncatula]	GO:0005576//extracellular region;GO:0048046//apoplast;GO:0003824//catalytic activity;GO:0016853//isomerase activity;
Medtr1g056455	5.953	12.053	1.01904	2.64684e-07	4.34766e-08				XP_013467832.1|7.9e-59|hypothetical protein MTR_1g056455 [Medicago truncatula]
Medtr1g060190	23.023	7.943	-1.53332	3.41363e-38	1.52284e-39			K16223//protein FLOWERING LOCUS T+ko04712//Circadian rhythm - plant	XP_013468003.1|5.4e-99|terminal flower 1 [Medicago truncatula]	GO:0048831//regulation of shoot system development;GO:0051241//negative regulation of multicellular organismal process;GO:2000026//regulation of multicellular organismal development;GO:0009910//negative regulation of flower development;GO:2000242//negative regulation of reproductive process;GO:0051093//negative regulation of developmental process;GO:0050793//regulation of developmental process;GO…
Medtr1g061340	1.31	0.453	-1.51813	2.62691e-07	4.31198e-08			K13680//beta-mannan synthase [EC:2.4.1.32]	XP_013468073.1|5.5e-285|cellulose synthase-like protein A1 [Medicago truncatula]	GO:0016021//integral component of membrane;GO:0031224//intrinsic component of membrane;GO:0044425//membrane part;GO:0016020//membrane;GO:0003824//catalytic activity;GO:0016757//transferase activity, transferring glycosyl groups;GO:0016740//transferase activity;
Medtr1g061910	4.65	1.753	-1.4032	4.94197e-05	1.08327e-05				XP_003590420.1|2.9e-61|hypothetical protein MTR_1g061910 [Medicago truncatula]
Medtr1g062110	4.756	2.216	-1.09344	6.28794e-11	7.54692e-12			K06892//feruloyl-CoA ortho-hydroxylase [EC:1.14.11.-]+ko01110//Biosynthesis of secondary metabolites+ko00940//Phenylpropanoid biosynthesis;K23145//scopoletin 8-hydroxylase [EC:1.14.11.60];K23145//scopoletin 8-hydroxylase [EC:1.14.11.60];K06892//feruloyl-CoA ortho-hydroxylase [EC:1.14.11.-]+ko01110//Biosynthesis of secondary metabolites+ko00940//Phenylpropanoid biosynthesis	XP_003590435.2|2.4e-221|leucoanthocyanidin dioxygenase-like protein [Medicago truncatula]	GO:0043167//ion binding;GO:0051213//dioxygenase activity;GO:0005488//binding;GO:0016491//oxidoreductase activity;GO:0043169//cation binding;GO:0046872//metal ion binding;GO:0003824//catalytic activity;
Medtr1g062340	1.523	0.45	-1.76336	4.35408e-05	9.45771e-06			K04733//interleukin-1 receptor-associated kinase 4 [EC:2.7.11.1]	XP_013468084.1|7.3e-147|allergen Pru protein, putative [Medicago truncatula]
Medtr1g062350	3.313	0.836	-1.98001	1.35608e-11	1.55705e-12			K04733//interleukin-1 receptor-associated kinase 4 [EC:2.7.11.1]	XP_013468085.1|2.1e-146|allergen Pru protein, putative [Medicago truncatula]
Medtr1g062370	1.443	0.07	-4.38079	7.99913e-11	9.69354e-12			K04733//interleukin-1 receptor-associated kinase 4 [EC:2.7.11.1]	XP_013468087.1|2.8e-146|allergen Pru protein, putative [Medicago truncatula]
Medtr1g062860	0.846	0.106	-2.98096	4.70347e-06	8.90348e-07			K01674//carbonic anhydrase [EC:4.2.1.1]+ko00910//Nitrogen metabolism	XP_013468119.1|3.0e-168|eukaryotic-type carbonic anhydrase [Medicago truncatula]	GO:0044237//cellular metabolic process;GO:0008152//metabolic process;GO:0044281//small molecule metabolic process;GO:0006730//one-carbon metabolic process;GO:0009987//cellular process;GO:0046872//metal ion binding;GO:0016836//hydro-lyase activity;GO:0046914//transition metal ion binding;GO:0004089//carbonate dehydratase activity;GO:0003824//catalytic activity;GO:0043167//ion binding;GO:0016835//c…
Medtr1g063340	2.043	7.016	1.78093	2.20522e-08	3.25748e-09			K14488//SAUR family protein+ko04075//Plant hormone signal transduction	XP_013468164.1|2.0e-50|SAUR-like auxin-responsive family protein [Medicago truncatula]	GO:0010033//response to organic substance;GO:0009733//response to auxin;GO:0009725//response to hormone;GO:0009719//response to endogenous stimulus;GO:0042221//response to chemical;GO:0050896//response to stimulus;
Medtr1g066390	223.166	42.283	-2.39867	0	0			K08770//ubiquitin C	XP_015581782.1|2.9e-124|PREDICTED: polyubiquitin-like [Ricinus communis]
Medtr1g066810	5.736	1.713	-1.7428	1.68475e-07	2.70871e-08			K09539//DnaJ homolog subfamily C member 19	XP_013468239.1|7.8e-56|import inner membrane translocase subunit TIM14 [Medicago truncatula]
Medtr1g067650	1.366	7.366	2.43407	4.41063e-22	3.07522e-23	C2H2		K22534//PR domain zinc finger protein 5	XP_013468306.1|9.5e-93|C2H2 type zinc finger transcription factor family protein [Medicago truncatula]	GO:0003676//nucleic acid binding;GO:0097159//organic cyclic compound binding;GO:1901363//heterocyclic compound binding;GO:0005488//binding;
Medtr1g067660	1.703	0.19	-3.15089	5.1852e-07	8.80434e-08	C2H2		K22534//PR domain zinc finger protein 5	XP_013468307.1|6.0e-92|Cys2-His2 zinc finger transcription factor [Medicago truncatula]	GO:0005488//binding;GO:0003676//nucleic acid binding;GO:0097159//organic cyclic compound binding;GO:1901363//heterocyclic compound binding;
Medtr1g069115	0.12	1.82	3.93073	0.000565978	0.000147849				XP_013468367.1|1.4e-32|hypothetical protein MTR_1g069115 [Medicago truncatula]
Medtr1g069805	2.123	0.75	-1.49286	4.14085e-06	7.77956e-07	NAC	NAC domain containing protein 17 (best arabidopsis hit)	K00521//ferric-chelate reductase [EC:1.16.1.7];K05941//glutathione gamma-glutamylcysteinyltransferase [EC:2.3.2.15];K13126//polyadenylate-binding protein+ko03015//mRNA surveillance pathway+ko03018//RNA degradation+ko03013//RNA transport;K16296//serine carboxypeptidase-like clade I [EC:3.4.16.-]	XP_013468474.1|8.8e-165|NAC transcription factor-like protein [Medicago truncatula]	GO:2000112//regulation of cellular macromolecule biosynthetic process;GO:0046483//heterocycle metabolic process;GO:0043170//macromolecule metabolic process;GO:0019438//aromatic compound biosynthetic process;GO:0006351//transcription, DNA-templated;GO:0010468//regulation of gene expression;GO:0009059//macromolecule biosynthetic process;GO:0006725//cellular aromatic compound metabolic process;GO:00…
Medtr1g069945	21.963	6.333	-1.79312	2.79521e-64	8.09688e-66	AP2-EREBP	Malus x domestica AP2 domain class transcription factor (AP2D43) mRNA, complete cds	K14516//ethylene-responsive transcription factor 1+ko04016//MAPK signaling pathway - plant+ko04075//Plant hormone signal transduction	XP_013468495.1|1.5e-136|AP2 domain class transcription factor [Medicago truncatula]	GO:0044260//cellular macromolecule metabolic process;GO:0034654//nucleobase-containing compound biosynthetic process;GO:0006807//nitrogen compound metabolic process;GO:0006351//transcription, DNA-templated;GO:0009987//cellular process;GO:0032774//RNA biosynthetic process;GO:1901576//organic substance biosynthetic process;GO:0010467//gene expression;GO:1901360//organic cyclic compound metabolic pr…
Medtr1g069960	13.246	4.216	-1.64873	1.20892e-20	8.86328e-22	AP2-EREBP	Malus x domestica AP2 domain class transcription factor (AP2D43) mRNA, complete cds	K09286//EREBP-like factor	XP_013468498.1|1.3e-82|ethylene response factor [Medicago truncatula]	GO:1901362//organic cyclic compound biosynthetic process;GO:0006351//transcription, DNA-templated;GO:0034645//cellular macromolecule biosynthetic process;GO:0044271//cellular nitrogen compound biosynthetic process;GO:0009058//biosynthetic process;GO:1901576//organic substance biosynthetic process;GO:0046483//heterocycle metabolic process;GO:0009987//cellular process;GO:0006725//cellular aromatic …
Medtr1g070015	2.583	0.673	-1.93936	2.91051e-08	4.33634e-09	AP2-EREBP	Malus x domestica AP2 domain class transcription factor (AP2D43) mRNA, complete cds	K14516//ethylene-responsive transcription factor 1+ko04016//MAPK signaling pathway - plant+ko04075//Plant hormone signal transduction	XP_013468504.1|1.5e-122|ethylene-responsive transcription factor 1B [Medicago truncatula]	GO:0044249//cellular biosynthetic process;GO:0043170//macromolecule metabolic process;GO:0009059//macromolecule biosynthetic process;GO:0016070//RNA metabolic process;GO:0006725//cellular aromatic compound metabolic process;GO:0044271//cellular nitrogen compound biosynthetic process;GO:0044260//cellular macromolecule metabolic process;GO:0090304//nucleic acid metabolic process;GO:1901576//organic…
Medtr1g070405	0.07	3.393	5.60039	4.62776e-12	5.17677e-13			K01227//mannosyl-glycoprotein endo-beta-N-acetylglucosaminidase [EC:3.2.1.96]+ko00511//Other glycan degradation;K13201//nucleolysin TIA-1/TIAR	XP_013468565.1|5.0e-61|GRF zinc finger protein [Medicago truncatula]	GO:0016020//membrane;GO:0044425//membrane part;GO:0016021//integral component of membrane;GO:0031224//intrinsic component of membrane;GO:0043169//cation binding;GO:0043167//ion binding;GO:0005488//binding;GO:0046914//transition metal ion binding;GO:0046872//metal ion binding;GO:0008270//zinc ion binding;
Medtr1g070495	6.18	66.47	3.42732	6.98253e-214	5.8536e-216			K02721//photosystem II PsbW protein+ko01100//Metabolic pathways+ko00195//Photosynthesis	XP_013468578.1|4.1e-70|photosystem II reaction center W [Medicago truncatula]	GO:0015979//photosynthesis;GO:0009987//cellular process;GO:0044237//cellular metabolic process;GO:0008152//metabolic process;GO:0009521//photosystem;GO:0043227//membrane-bounded organelle;GO:0032991//macromolecular complex;GO:0005623//cell;GO:0005622//intracellular;GO:0043231//intracellular membrane-bounded organelle;GO:0016021//integral component of membrane;GO:0009507//chloroplast;GO:0044424//i…
Medtr1g070830	7.313	2.52	-1.53641	1.17794e-14	1.14355e-15			K14484//auxin-responsive protein IAA+ko04075//Plant hormone signal transduction	XP_003590532.1|4.7e-115|auxin-responsive AUX/IAA family protein [Medicago truncatula]	GO:0010556//regulation of macromolecule biosynthetic process;GO:1903506//regulation of nucleic acid-templated transcription;GO:0051252//regulation of RNA metabolic process;GO:0019219//regulation of nucleobase-containing compound metabolic process;GO:2000112//regulation of cellular macromolecule biosynthetic process;GO:0097659//nucleic acid-templated transcription;GO:0007165//signal transduction;G…
Medtr1g070940	0.473	0.996	1.07744	0.000365862	9.20267e-05			K20899//guanylate-binding protein 1/3/4/7	XP_007144681.1|1.7e-298|hypothetical protein PHAVU_007G176200g [Phaseolus vulgaris]	GO:0016020//membrane;GO:0044425//membrane part;GO:0031224//intrinsic component of membrane;GO:0016021//integral component of membrane;GO:0036094//small molecule binding;GO:1901265//nucleoside phosphate binding;GO:0097159//organic cyclic compound binding;GO:0016818//hydrolase activity, acting on acid anhydrides, in phosphorus-containing anhydrides;GO:0005488//binding;GO:0001883//purine nucleoside …
Medtr1g071450	12.02	4.29	-1.48531	4.86169e-54	1.59933e-55				XP_003590588.1|1.0e-277|auxin canalization protein [Medicago truncatula]
Medtr1g071610	24.25	59.903	1.30626	0	0			K01968//3-methylcrotonyl-CoA carboxylase alpha subunit [EC:6.4.1.4]+ko00280//Valine, leucine and isoleucine degradation+ko01100//Metabolic pathways	XP_003590600.1|0.0e+00|acetyl-CoA carboxylase, putative [Medicago truncatula]	GO:0043436//oxoacid metabolic process;GO:0009056//catabolic process;GO:1901564//organonitrogen compound metabolic process;GO:0044282//small molecule catabolic process;GO:0006551//leucine metabolic process;GO:1901575//organic substance catabolic process;GO:0009081//branched-chain amino acid metabolic process;GO:0008152//metabolic process;GO:0044238//primary metabolic process;GO:1901605//alpha-amin…
Medtr1g072420	87.153	23.623	-1.88183	0	0			K22683//aspartyl protease family protein [EC:3.4.23.-]	XP_003590665.1|1.8e-249|xyloglucanase-specific endoglucanase inhibitor protein [Medicago truncatula]	GO:0140096//catalytic activity, acting on a protein;GO:0003824//catalytic activity;GO:0070001//aspartic-type peptidase activity;GO:0016787//hydrolase activity;GO:0070011//peptidase activity, acting on L-amino acid peptides;GO:0004190//aspartic-type endopeptidase activity;GO:0004175//endopeptidase activity;GO:0008233//peptidase activity;
Medtr1g073170	2.1	0.51	-2.04325	2.41225e-08	3.57233e-09	MYB		K09422//transcription factor MYB, plant	XP_003590731.1|3.9e-151|myb transcription factor [Medicago truncatula]	GO:0003677//DNA binding;GO:0097159//organic cyclic compound binding;GO:0005488//binding;GO:1901363//heterocyclic compound binding;GO:0003676//nucleic acid binding;
Medtr1g073480	0.643	3.75	2.54673	1.10398e-30	5.8463e-32				XP_013468630.1|1.1e-249|GRF zinc finger protein [Medicago truncatula]	GO:0031224//intrinsic component of membrane;GO:0016020//membrane;GO:0016021//integral component of membrane;GO:0044425//membrane part;
Medtr1g074070	2.73	6.88	1.33586	1.77923e-19	1.36838e-20			K17500//integrin-linked kinase-associated serine/threonine phosphatase 2C [EC:3.1.3.16]	XP_013468676.1|6.7e-202|auxin-induced 5NG4-like protein [Medicago truncatula]	GO:0031224//intrinsic component of membrane;GO:0016020//membrane;GO:0016021//integral component of membrane;GO:0044425//membrane part;GO:0005215//transporter activity;GO:0022857//transmembrane transporter activity;
Medtr1g074160	3.9	11.72	1.60005	1.17105e-41	4.80776e-43			K17500//integrin-linked kinase-associated serine/threonine phosphatase 2C [EC:3.1.3.16];K17500//integrin-linked kinase-associated serine/threonine phosphatase 2C [EC:3.1.3.16]	XP_013468682.1|3.5e-150|auxin-induced 5NG4-like protein [Medicago truncatula]	GO:0031224//intrinsic component of membrane;GO:0016020//membrane;GO:0044425//membrane part;GO:0016021//integral component of membrane;GO:0022857//transmembrane transporter activity;GO:0005215//transporter activity;
Medtr1g074230	0.916	0	-4.98096	0.000169494	4.02864e-05	AP2-EREBP	Malus x domestica AP2 domain class transcription factor (AP2D43) mRNA, complete cds	K13433//pathogenesis-related genes transcriptional activator PTI5+ko04626//Plant-pathogen interaction;K09286//EREBP-like factor	XP_013468688.1|7.2e-75|AP2 domain class transcription factor [Medicago truncatula]	GO:0034654//nucleobase-containing compound biosynthetic process;GO:0044238//primary metabolic process;GO:0032774//RNA biosynthetic process;GO:0044237//cellular metabolic process;GO:0010467//gene expression;GO:0006807//nitrogen compound metabolic process;GO:0090304//nucleic acid metabolic process;GO:1901576//organic substance biosynthetic process;GO:0006351//transcription, DNA-templated;GO:0043170…
Medtr1g075340	30.276	12.29	-1.2993	2.21958e-14	2.18386e-15				XP_003590795.1|1.9e-34|inhibitor of trypsin and hageman factor-like protein [Medicago truncatula]	GO:0050896//response to stimulus;GO:0009611//response to wounding;GO:0006950//response to stress;GO:0004867//serine-type endopeptidase inhibitor activity;GO:0098772//molecular function regulator;GO:0030234//enzyme regulator activity;GO:0061135//endopeptidase regulator activity;GO:0030414//peptidase inhibitor activity;GO:0004857//enzyme inhibitor activity;GO:0061134//peptidase regulator activity;G…
Medtr1g077870	0	0.346	4.69824	0.000915659	0.000248927			K05907//adenylyl-sulfate reductase (glutathione) [EC:1.8.4.9]+ko00920//Sulfur metabolism	XP_013468869.1|1.1e-165|aluminum-activated malate transporter [Medicago truncatula]	GO:0046942//carboxylic acid transport;GO:0006810//transport;GO:0015711//organic anion transport;GO:0071702//organic substance transport;GO:0015849//organic acid transport;GO:0015743//malate transport;GO:0051234//establishment of localization;GO:0006811//ion transport;GO:0051179//localization;GO:0006820//anion transport;GO:0015740//C4-dicarboxylate transport;GO:0006835//dicarboxylic acid transport…
Medtr1g079120	0.346	0.06	-2.56593	7.33372e-06	1.42557e-06			K15333//tRNA guanosine-2'-O-methyltransferase [EC:2.1.1.34];K12619//5'-3' exoribonuclease 2 [EC:3.1.13.-]+ko03018//RNA degradation+ko03008//Ribosome biogenesis in eukaryotes;K14568//rRNA small subunit pseudouridine methyltransferase Nep1 [EC:2.1.1.260]+ko03008//Ribosome biogenesis in eukaryotes;K13199//plasminogen activator inhibitor 1 RNA-binding protein;K01188//beta-glucosidase [EC:3.2.1.21]+ko…	XP_003590866.2|0.0e+00|subtilisin-like serine protease [Medicago truncatula]	GO:0017171//serine hydrolase activity;GO:0004175//endopeptidase activity;GO:0008233//peptidase activity;GO:0003824//catalytic activity;GO:0004252//serine-type endopeptidase activity;GO:0016787//hydrolase activity;GO:0008236//serine-type peptidase activity;GO:0140096//catalytic activity, acting on a protein;GO:0070011//peptidase activity, acting on L-amino acid peptides;
Medtr1g082390	7.03	3.1	-1.18135	2.28702e-17	1.94636e-18			K10396//kinesin family member 5+ko04144//Endocytosis;K01206//alpha-L-fucosidase [EC:3.2.1.51]+ko00511//Other glycan degradation	XP_003591059.1|4.9e-219|GDSL-like lipase/acylhydrolase [Medicago truncatula]	GO:0016788//hydrolase activity, acting on ester bonds;GO:0016787//hydrolase activity;GO:0003824//catalytic activity;
Medtr1g082480	15.27	7.573	-1.0108	3.70965e-26	2.238e-27	bHLH		K18485//myogenic factor 6;K20558//transcription factor SPEECHLESS+ko04016//MAPK signaling pathway - plant;K18485//myogenic factor 6;K20558//transcription factor SPEECHLESS+ko04016//MAPK signaling pathway - plant	XP_013469035.1|4.9e-194|basic helix loop helix (BHLH) DNA-binding family protein [Medicago truncatula]	GO:0044425//membrane part;GO:0031224//intrinsic component of membrane;GO:0016021//integral component of membrane;GO:0016020//membrane;GO:0003676//nucleic acid binding;GO:0046983//protein dimerization activity;GO:0005488//binding;GO:0003677//DNA binding;GO:0005515//protein binding;GO:0097159//organic cyclic compound binding;GO:1901363//heterocyclic compound binding;
Medtr1g083580	3.936	11.456	1.54346	2.14901e-31	1.12115e-32			K03188//urease accessory protein;K04733//interleukin-1 receptor-associated kinase 4 [EC:2.7.11.1]	XP_003591175.1|2.7e-161|F-box protein [Medicago truncatula]
Medtr1g084010	2.77	11.07	2.00104	8.81426e-51	3.04144e-52				XP_003591216.2|3.1e-193|hypothetical protein MTR_1g084010 [Medicago truncatula]
Medtr1g086190	1.506	3.106	1.04391	4.39665e-10	5.62908e-11			K01051//pectinesterase [EC:3.1.1.11]+ko00040//Pentose and glucuronate interconversions+ko01100//Metabolic pathways	XP_003591317.1|0.0e+00|pectinesterase/pectinesterase inhibitor [Medicago truncatula]	GO:0071554//cell wall organization or biogenesis;GO:0044238//primary metabolic process;GO:0009057//macromolecule catabolic process;GO:0071704//organic substance metabolic process;GO:0009056//catabolic process;GO:0010393//galacturonan metabolic process;GO:0017144//drug metabolic process;GO:0043170//macromolecule metabolic process;GO:0042737//drug catabolic process;GO:0042545//cell wall modificatio…
Medtr1g086210	0.363	0.08	-2.20336	0.000399733	0.00010107			K01051//pectinesterase [EC:3.1.1.11]+ko00040//Pentose and glucuronate interconversions+ko01100//Metabolic pathways	XP_003591319.1|0.0e+00|pectinesterase/pectinesterase inhibitor [Medicago truncatula]	GO:0009056//catabolic process;GO:0016052//carbohydrate catabolic process;GO:0042545//cell wall modification;GO:0000272//polysaccharide catabolic process;GO:0010393//galacturonan metabolic process;GO:0071554//cell wall organization or biogenesis;GO:1901575//organic substance catabolic process;GO:0045490//pectin catabolic process;GO:0071840//cellular component organization or biogenesis;GO:0045229/…
Medtr1g086320	1.126	0.386	-1.54213	0.000193069	4.62584e-05			K00430//peroxidase [EC:1.11.1.7]+ko01100//Metabolic pathways+ko01110//Biosynthesis of secondary metabolites+ko00940//Phenylpropanoid biosynthesis	XP_003591332.1|1.2e-187|cationic peroxidase [Medicago truncatula]	GO:0042737//drug catabolic process;GO:0008152//metabolic process;GO:0009987//cellular process;GO:0044248//cellular catabolic process;GO:0042743//hydrogen peroxide metabolic process;GO:0050896//response to stimulus;GO:0006950//response to stress;GO:0009056//catabolic process;GO:0051186//cofactor metabolic process;GO:0042744//hydrogen peroxide catabolic process;GO:0017144//drug metabolic process;GO…
Medtr1g086390	8.056	16.73	1.0563	1.33999e-43	5.30578e-45			K01213//galacturan 1,4-alpha-galacturonidase [EC:3.2.1.67]+ko00040//Pentose and glucuronate interconversions+ko01100//Metabolic pathways	XP_003591344.2|7.5e-289|polygalacturonase/glycoside hydrolase family protein [Medicago truncatula]	GO:0071555//cell wall organization;GO:0071554//cell wall organization or biogenesis;GO:0008152//metabolic process;GO:0009987//cellular process;GO:0071704//organic substance metabolic process;GO:0005975//carbohydrate metabolic process;GO:0071840//cellular component organization or biogenesis;GO:0045229//external encapsulating structure organization;GO:0044238//primary metabolic process;GO:0016043/…
Medtr1g086510	9.31	4.06	-1.19598	1.26421e-16	1.11565e-17	MYB		K09422//transcription factor MYB, plant	XP_003591357.1|3.0e-154|myb transcription factor [Medicago truncatula]	GO:1901363//heterocyclic compound binding;GO:0003677//DNA binding;GO:0097159//organic cyclic compound binding;GO:0003676//nucleic acid binding;GO:0005488//binding;
Medtr1g086550	2.46	5.073	1.04435	6.23952e-10	8.0726e-11			K04125//gibberellin 2beta-dioxygenase [EC:1.14.11.13]+ko00904//Diterpenoid biosynthesis+ko01110//Biosynthesis of secondary metabolites	XP_003591361.1|6.6e-202|plant gibberellin 2-oxidase [Medicago truncatula]	GO:0044237//cellular metabolic process;GO:0010817//regulation of hormone levels;GO:0043436//oxoacid metabolic process;GO:1901575//organic substance catabolic process;GO:0046395//carboxylic acid catabolic process;GO:0009314//response to radiation;GO:0009056//catabolic process;GO:0016103//diterpenoid catabolic process;GO:0016042//lipid catabolic process;GO:0009416//response to light stimulus;GO:001…
Medtr1g087710	11.34	36.683	1.69511	4.10109e-73	1.05443e-74				XP_003591454.1|6.2e-106|DUF761 domain protein [Medicago truncatula]
Medtr1g089000	6.486	0.493	-3.70973	3.52346e-24	2.26282e-25			K14692//solute carrier family 30 (zinc transporter), member 5/7	XP_013469230.1|1.8e-84|hypothetical protein MTR_1g089000 [Medicago truncatula]
Medtr1g090440	2.476	0.72	-1.77451	2.07536e-05	4.29848e-06			K19041//E3 ubiquitin-protein ligase RNF38/44 [EC:2.3.2.27]	XP_003591672.1|5.4e-93|C3HC4-type RING zinc finger protein [Medicago truncatula]	GO:0019941//modification-dependent protein catabolic process;GO:0006508//proteolysis;GO:0008152//metabolic process;GO:0009057//macromolecule catabolic process;GO:0006807//nitrogen compound metabolic process;GO:0043161//proteasome-mediated ubiquitin-dependent protein catabolic process;GO:0043170//macromolecule metabolic process;GO:1901575//organic substance catabolic process;GO:0043632//modificati…
Medtr1g090730	0.703	1.59	1.18505	2.53562e-05	5.31606e-06			K00051//malate dehydrogenase (NADP+) [EC:1.1.1.82]+ko01100//Metabolic pathways+ko00710//Carbon fixation in photosynthetic organisms+ko00620//Pyruvate metabolism+ko01200//Carbon metabolism;K00051//malate dehydrogenase (NADP+) [EC:1.1.1.82]+ko01100//Metabolic pathways+ko00710//Carbon fixation in photosynthetic organisms+ko00620//Pyruvate metabolism+ko01200//Carbon metabolism	XP_013469285.1|2.7e-253|NADP-dependent malate dehydrogenase [Medicago truncatula]	GO:0006108//malate metabolic process;GO:0043436//oxoacid metabolic process;GO:0044237//cellular metabolic process;GO:0019752//carboxylic acid metabolic process;GO:0009987//cellular process;GO:0008152//metabolic process;GO:0006082//organic acid metabolic process;GO:0071704//organic substance metabolic process;GO:0044281//small molecule metabolic process;GO:0044238//primary metabolic process;GO:004…
Medtr1g090903	2.093	0.833	-1.33498	1.7728e-07	2.85625e-08			K05350//beta-glucosidase [EC:3.2.1.21]+ko01100//Metabolic pathways+ko00500//Starch and sucrose metabolism+ko01110//Biosynthesis of secondary metabolites+ko00460//Cyanoamino acid metabolism+ko00940//Phenylpropanoid biosynthesis	XP_013469324.1|6.8e-238|F-box plant-like protein [Medicago truncatula]	GO:0031224//intrinsic component of membrane;GO:0016020//membrane;GO:0044425//membrane part;GO:0016021//integral component of membrane;
Medtr1g091040	87.233	40.436	-1.10259	1.73429e-263	1.23321e-265			K00873//pyruvate kinase [EC:2.7.1.40]+ko00010//Glycolysis / Gluconeogenesis+ko00230//Purine metabolism+ko01230//Biosynthesis of amino acids+ko01100//Metabolic pathways+ko01110//Biosynthesis of secondary metabolites+ko00620//Pyruvate metabolism+ko01200//Carbon metabolism;K00873//pyruvate kinase [EC:2.7.1.40]+ko00010//Glycolysis / Gluconeogenesis+ko00230//Purine metabolism+ko01230//Biosynthesis of …	XP_013469352.1|3.6e-220|pyruvate kinase family protein [Medicago truncatula]	GO:0000287//magnesium ion binding;GO:0016301//kinase activity;GO:0016773//phosphotransferase activity, alcohol group as acceptor;GO:0005488//binding;GO:0016740//transferase activity;GO:0031420//alkali metal ion binding;GO:0043167//ion binding;GO:0046872//metal ion binding;GO:0016772//transferase activity, transferring phosphorus-containing groups;GO:0030955//potassium ion binding;GO:0043169//cati…
Medtr1g092710	2.31	0.663	-1.80199	1.35628e-05	2.73386e-06				XP_003591760.1|1.7e-97|GDSL-like lipase/acylhydrolase [Medicago truncatula]	GO:0016787//hydrolase activity;GO:0003824//catalytic activity;GO:0016788//hydrolase activity, acting on ester bonds;
Medtr1g092740	3.763	1.78	-1.08284	3.96506e-08	5.98467e-09			K16280//E3 ubiquitin-protein ligase RGLG [EC:2.3.2.27];K00679//phospholipid:diacylglycerol acyltransferase [EC:2.3.1.158]+ko01100//Metabolic pathways+ko00561//Glycerolipid metabolism;K01188//beta-glucosidase [EC:3.2.1.21]+ko01100//Metabolic pathways+ko00500//Starch and sucrose metabolism+ko01110//Biosynthesis of secondary metabolites+ko00460//Cyanoamino acid metabolism+ko00940//Phenylpropanoid bi…	XP_003591763.1|1.1e-201|GDSL-like lipase/acylhydrolase [Medicago truncatula]	GO:0003824//catalytic activity;GO:0016787//hydrolase activity;GO:0016788//hydrolase activity, acting on ester bonds;
Medtr1g093100	9.943	2.393	-2.05483	6.82048e-63	2.00632e-64			K22683//aspartyl protease family protein [EC:3.4.23.-]	XP_003591797.1|9.1e-249|xyloglucanase-specific endoglucanase inhibitor protein [Medicago truncatula]	GO:0004190//aspartic-type endopeptidase activity;GO:0140096//catalytic activity, acting on a protein;GO:0016787//hydrolase activity;GO:0003824//catalytic activity;GO:0004175//endopeptidase activity;GO:0070011//peptidase activity, acting on L-amino acid peptides;GO:0008233//peptidase activity;GO:0070001//aspartic-type peptidase activity;
Medtr1g093120	14.003	4.503	-1.635	7.29992e-55	2.37957e-56			K13229//2,4-dihydroxy-1,4-benzoxazin-3-one-glucoside dioxygenase [EC:1.14.11.59]+ko00402//Benzoxazinoid biosynthesis;K06892//feruloyl-CoA ortho-hydroxylase [EC:1.14.11.-]+ko01110//Biosynthesis of secondary metabolites+ko00940//Phenylpropanoid biosynthesis	XP_003591799.1|1.5e-215|2OG-Fe(II) oxygenase family oxidoreductase [Medicago truncatula]	GO:0016491//oxidoreductase activity;GO:0043167//ion binding;GO:0005488//binding;GO:0046872//metal ion binding;GO:0043169//cation binding;GO:0003824//catalytic activity;
Medtr1g093600	42.893	18.68	-1.1979	2.16379e-108	3.83845e-110	AP2-EREBP	Hordeum vulgare subsp. vulgare mRNA for predicted protein, complete cds, clone: NIASHv2087M16	K09287//RAV-like factor	XP_003591822.1|2.7e-220|AP2/ERF and B3 domain transcription factor [Medicago truncatula]	GO:0044260//cellular macromolecule metabolic process;GO:0009058//biosynthetic process;GO:0044237//cellular metabolic process;GO:0018130//heterocycle biosynthetic process;GO:0097659//nucleic acid-templated transcription;GO:0006725//cellular aromatic compound metabolic process;GO:0090304//nucleic acid metabolic process;GO:0006139//nucleobase-containing compound metabolic process;GO:0006351//transcr…
Medtr1g093800	2.506	0.633	-1.98096	0.000406195	0.000102856				XP_003591837.1|4.3e-56|Clavata3/ESR (CLE) gene family member MtCLE18 [Medicago truncatula]	GO:0016020//membrane;GO:0016021//integral component of membrane;GO:0031224//intrinsic component of membrane;GO:0044425//membrane part;
Medtr1g094085	29.113	61.293	1.07356	5.02299e-178	5.2072e-180			K05765//cofilin;K12126//phytochrome-interacting factor 3+ko04712//Circadian rhythm - plant+ko04075//Plant hormone signal transduction	XP_013469430.1|0.0e+00|BHLH transcription factor-like protein [Medicago truncatula]	GO:0005515//protein binding;GO:0046983//protein dimerization activity;GO:0005488//binding;
Medtr1g094160	0.293	1.183	2.01904	0.000304231	7.54542e-05				XP_013469441.1|7.3e-119|DUF3783 domain protein [Medicago truncatula]	GO:0032502//developmental process;GO:0048229//gametophyte development;GO:0032501//multicellular organismal process;GO:0009555//pollen development;GO:0007275//multicellular organism development;GO:0048856//anatomical structure development;
Medtr1g095680	0	1.136	5.04849	0.000124142	2.87958e-05				XP_003591962.1|1.2e-62|GDP-fucose protein O-fucosyltransferase [Medicago truncatula]	GO:0031224//intrinsic component of membrane;GO:0044425//membrane part;GO:0016020//membrane;GO:0016021//integral component of membrane;GO:0003824//catalytic activity;GO:0016740//transferase activity;GO:0016757//transferase activity, transferring glycosyl groups;
Medtr1g095703	0.69	0.223	-1.62233	0.000476201	0.000122597			K03231//elongation factor 1-alpha+ko03013//RNA transport	GAU32215.1|2.1e-253|hypothetical protein TSUD_277940 [Trifolium subterraneum]	GO:0044464//cell part;GO:0044424//intracellular part;GO:0005622//intracellular;GO:0005737//cytoplasm;GO:0005623//cell;GO:0005525//GTP binding;GO:0001883//purine nucleoside binding;GO:0035639//purine ribonucleoside triphosphate binding;GO:0036094//small molecule binding;GO:0017111//nucleoside-triphosphatase activity;GO:0016817//hydrolase activity, acting on acid anhydrides;GO:0003676//nucleic acid…
Medtr1g095730	3.02	0.553	-2.45489	4.60173e-14	4.60344e-15				XP_003591967.1|5.1e-143|hypothetical protein MTR_1g095730 [Medicago truncatula]
Medtr1g095950	1.216	17.026	3.81159	9.02223e-60	2.73503e-61			K12121//phytochrome B+ko04712//Circadian rhythm - plant	XP_006374592.1|1.4e-38|hypothetical protein POPTR_0015s12340g [Populus trichocarpa]
Medtr1g096310	135.57	7.673	-4.14198	0	0			K21553//isoliquiritigenin 2'-O-methyltransferase [EC:2.1.1.154]	XP_013469512.1|2.9e-211|caffeic acid O-methyltransferase [Medicago truncatula]	GO:0016740//transferase activity;GO:0008171//O-methyltransferase activity;GO:0016741//transferase activity, transferring one-carbon groups;GO:0005515//protein binding;GO:0046983//protein dimerization activity;GO:0008168//methyltransferase activity;GO:0003824//catalytic activity;GO:0005488//binding;
Medtr1g096370	141.913	16.33	-3.11776	6.31247e-280	4.22878e-282			K20887//xyloglucan glycosyltransferase 4 [EC:2.4.1.-];K03860//phosphatidylinositol glycan, class Q+ko01100//Metabolic pathways+ko00563//Glycosylphosphatidylinositol (GPI)-anchor biosynthesis	XP_013469517.1|2.0e-52|Thionin-like protein [Medicago truncatula]
Medtr1g097935	124.716	48.56	-1.35907	0	0			K00660//chalcone synthase [EC:2.3.1.74]+ko04712//Circadian rhythm - plant+ko01100//Metabolic pathways+ko01110//Biosynthesis of secondary metabolites+ko00941//Flavonoid biosynthesis	GAU18940.1|2.9e-214|hypothetical protein TSUD_229300 [Trifolium subterraneum]
Medtr1g098140	101.276	41.086	-1.29967	1.03915e-293	6.61134e-296			K00660//chalcone synthase [EC:2.3.1.74]+ko04712//Circadian rhythm - plant+ko01100//Metabolic pathways+ko01110//Biosynthesis of secondary metabolites+ko00941//Flavonoid biosynthesis	GAU18940.1|2.0e-215|hypothetical protein TSUD_229300 [Trifolium subterraneum]
Medtr1g098680	0.62	2.546	2.03611	6.75439e-10	8.77159e-11			K20478//golgin subfamily B member 1	XP_003592098.1|9.1e-156|ABA/WDS induced protein [Medicago truncatula]	GO:0006950//response to stress;GO:0050896//response to stimulus;
Medtr1g099280	10.646	5.043	-1.06907	3.54249e-88	7.58346e-90		PREDICTED: Vitis vinifera hypothetical protein LOC100262734 (LOC100262734), mRNA	K05666//ATP-binding cassette, subfamily C (CFTR/MRP), member 2+ko02010//ABC transporters;K05666//ATP-binding cassette, subfamily C (CFTR/MRP), member 2+ko02010//ABC transporters;K05666//ATP-binding cassette, subfamily C (CFTR/MRP), member 2+ko02010//ABC transporters	XP_013469627.1|0.0e+00|ABC transporter-like family-protein [Medicago truncatula]	GO:0051179//localization;GO:0055085//transmembrane transport;GO:0051234//establishment of localization;GO:0006810//transport;GO:0043227//membrane-bounded organelle;GO:0044446//intracellular organelle part;GO:0098588//bounding membrane of organelle;GO:0005774//vacuolar membrane;GO:0044437//vacuolar part;GO:0005737//cytoplasm;GO:0043231//intracellular membrane-bounded organelle;GO:0031090//organell…
Medtr1g099320	27.936	11.643	-1.26145	5.24525e-59	1.60773e-60			K01183//chitinase [EC:3.2.1.14]+ko00520//Amino sugar and nucleotide sugar metabolism+ko01100//Metabolic pathways	XP_003592155.1|1.1e-173|chitinase [Medicago truncatula]	GO:0008152//metabolic process;GO:0044238//primary metabolic process;GO:0005975//carbohydrate metabolic process;GO:0071704//organic substance metabolic process;GO:0016787//hydrolase activity;GO:0004553//hydrolase activity, hydrolyzing O-glycosyl compounds;GO:0003824//catalytic activity;GO:0016798//hydrolase activity, acting on glycosyl bonds;
Medtr1g099840	7.136	0.77	-3.20948	3.82882e-117	6.29059e-119			K04079//molecular chaperone HtpG+ko04141//Protein processing in endoplasmic reticulum+ko04626//Plant-pathogen interaction	XP_003592196.1|0.0e+00|heat shock protein 81-2 [Medicago truncatula]	GO:0006457//protein folding;GO:0009987//cellular process;GO:0006950//response to stress;GO:0050896//response to stimulus;GO:0097367//carbohydrate derivative binding;GO:0008144//drug binding;GO:1901265//nucleoside phosphate binding;GO:0032559//adenyl ribonucleotide binding;GO:0005524//ATP binding;GO:0030554//adenyl nucleotide binding;GO:0005488//binding;GO:0000166//nucleotide binding;GO:0051082//u…
Medtr1g100130	0.136	1.04	3.04181	1.33128e-16	1.17782e-17			K00521//ferric-chelate reductase [EC:1.16.1.7];K00521//ferric-chelate reductase [EC:1.16.1.7]	XP_003592210.2|0.0e+00|oxidoreductase/ferric-chelate reductase [Medicago truncatula]	GO:0031224//intrinsic component of membrane;GO:0016020//membrane;GO:0044425//membrane part;GO:0016021//integral component of membrane;GO:0016491//oxidoreductase activity;GO:0003824//catalytic activity;
Medtr1g100305	1.25	4.463	1.83452	6.10021e-18	5.05914e-19			K11153//retinol dehydrogenase 12 [EC:1.1.1.300]+ko01100//Metabolic pathways;K19329//WW domain-containing oxidoreductase	XP_004496543.1|3.2e-163|PREDICTED: short-chain dehydrogenase TIC 32, chloroplastic [Cicer arietinum]
Medtr1g100713	0.806	0.046	-4.06843	6.66289e-08	1.02686e-08			K10269//F-box and leucine-rich repeat protein 3;K10268//F-box and leucine-rich repeat protein 2/20	XP_013469689.1|2.6e-184|F-box/LRR plant protein [Medicago truncatula]
Medtr1g100787	1.63	3.58	1.13177	1.93246e-28	1.08845e-29		PREDICTED: Glycine max leucine-rich repeat receptor protein kinase EXS-like (LOC100808726), mRNA	K13415//protein brassinosteroid insensitive 1 [EC:2.7.10.1 2.7.11.1]+ko04075//Plant hormone signal transduction;K13420//LRR receptor-like serine/threonine-protein kinase FLS2 [EC:2.7.11.1]+ko04016//MAPK signaling pathway - plant+ko04626//Plant-pathogen interaction	XP_013469701.1|0.0e+00|LRR receptor-like kinase family protein [Medicago truncatula]	GO:0031224//intrinsic component of membrane;GO:0016021//integral component of membrane;GO:0016020//membrane;GO:0044425//membrane part;GO:0032553//ribonucleotide binding;GO:0005488//binding;GO:0032555//purine ribonucleotide binding;GO:0004674//protein serine/threonine kinase activity;GO:0043168//anion binding;GO:0032559//adenyl ribonucleotide binding;GO:0016772//transferase activity, transferring …
Medtr1g101050	0.033	0.723	4.41487	1.1698e-11	1.33879e-12			K07426//cytochrome P450 family 4 subfamily B polypeptide 1 [EC:1.14.14.1];K07425//long-chain fatty acid omega-monooxygenase [EC:1.14.14.80]+ko00590//Arachidonic acid metabolism+ko01100//Metabolic pathways+ko00071//Fatty acid degradation	XP_003592278.1|8.9e-304|cytochrome P450 family 72 protein [Medicago truncatula]	GO:0016021//integral component of membrane;GO:0031224//intrinsic component of membrane;GO:0044425//membrane part;GO:0016020//membrane;GO:0048037//cofactor binding;GO:0016705//oxidoreductase activity, acting on paired donors, with incorporation or reduction of molecular oxygen;GO:0043169//cation binding;GO:0046906//tetrapyrrole binding;GO:0043167//ion binding;GO:0016491//oxidoreductase activity;GO…
Medtr1g102070	12.623	28.82	1.19226	3.2374e-71	8.54176e-73			K05282//gibberellin-44 dioxygenase [EC:1.14.11.12]+ko00904//Diterpenoid biosynthesis+ko01100//Metabolic pathways+ko01110//Biosynthesis of secondary metabolites	XP_004496635.1|5.7e-199|PREDICTED: gibberellin 20 oxidase 2 [Cicer arietinum]	GO:0032502//developmental process;GO:0009739//response to gibberellin;GO:0000003//reproduction;GO:0009725//response to hormone;GO:0050789//regulation of biological process;GO:0009416//response to light stimulus;GO:0009719//response to endogenous stimulus;GO:0009686//gibberellin biosynthetic process;GO:0048367//shoot system development;GO:0006721//terpenoid metabolic process;GO:0042446//hormone bi…
Medtr1g102500	2.383	1.103	-1.11221	9.25601e-15	8.93037e-16			K20718//LRR receptor-like serine/threonine-protein kinase ERECTA [EC:2.7.11.1]+ko04016//MAPK signaling pathway - plant	XP_013469721.1|0.0e+00|LRR receptor-like kinase family protein [Medicago truncatula]	GO:0044425//membrane part;GO:0016021//integral component of membrane;GO:0016020//membrane;GO:0031224//intrinsic component of membrane;GO:0016301//kinase activity;GO:0003824//catalytic activity;GO:0004672//protein kinase activity;GO:0140096//catalytic activity, acting on a protein;GO:0036094//small molecule binding;GO:0032559//adenyl ribonucleotide binding;GO:0097159//organic cyclic compound bindi…
Medtr1g102780	9.853	3.49	-1.49635	2.2826e-18	1.85461e-19			K22139//mitochondrial pyruvate carrier 2	XP_013469747.1|1.6e-107|early light-induced-like protein [Medicago truncatula]	GO:0016020//membrane;GO:0044425//membrane part;GO:0031224//intrinsic component of membrane;GO:0016021//integral component of membrane;
Medtr1g103080	26.523	12.29	-1.10906	1.81274e-34	8.79912e-36			K02184//formin 2	XP_010450229.1|3.7e-44|PREDICTED: leucine-rich repeat extensin-like protein 3 isoform X2 [Camelina sativa]	GO:0016043//cellular component organization;GO:0071555//cell wall organization;GO:0045229//external encapsulating structure organization;GO:0071554//cell wall organization or biogenesis;GO:0071840//cellular component organization or biogenesis;GO:0009987//cellular process;GO:0005618//cell wall;GO:0055044//symplast;GO:0005576//extracellular region;GO:0009505//plant-type cell wall;GO:0005623//cell;…
Medtr1g103090	14.84	7.363	-1.00934	8.55288e-29	4.75977e-30			K13420//LRR receptor-like serine/threonine-protein kinase FLS2 [EC:2.7.11.1]+ko04016//MAPK signaling pathway - plant+ko04626//Plant-pathogen interaction	XP_013469778.1|2.4e-229|LRR/extensin 2 [Medicago truncatula]
Medtr1g103150	72.003	159.133	1.14547	2.24537e-179	2.31931e-181				XP_013469781.1|3.0e-103|acetyltransferase (GNAT) domain protein [Medicago truncatula]	GO:0016407//acetyltransferase activity;GO:0016740//transferase activity;GO:0016746//transferase activity, transferring acyl groups;GO:0008080//N-acetyltransferase activity;GO:0016747//transferase activity, transferring acyl groups other than amino-acyl groups;GO:0016410//N-acyltransferase activity;GO:0003824//catalytic activity;
Medtr1g103290	7.55	20.006	1.40721	5.05823e-56	1.62234e-57			K00547//homocysteine S-methyltransferase [EC:2.1.1.10]+ko01100//Metabolic pathways+ko01110//Biosynthesis of secondary metabolites+ko00270//Cysteine and methionine metabolism;K00547//homocysteine S-methyltransferase [EC:2.1.1.10]+ko01100//Metabolic pathways+ko01110//Biosynthesis of secondary metabolites+ko00270//Cysteine and methionine metabolism	XP_013469802.1|1.5e-176|homocysteine S-methyltransferase-like protein [Medicago truncatula]	GO:0009067//aspartate family amino acid biosynthetic process;GO:0071704//organic substance metabolic process;GO:1901564//organonitrogen compound metabolic process;GO:0046394//carboxylic acid biosynthetic process;GO:0019752//carboxylic acid metabolic process;GO:0044281//small molecule metabolic process;GO:0008652//cellular amino acid biosynthetic process;GO:0043436//oxoacid metabolic process;GO:19…
Medtr1g103680	1.606	0.076	-4.41392	2.86279e-24	1.82996e-25			K20556//cytochrome P450 family 76 subfamily C	XP_013469836.1|1.6e-286|cytochrome P450 family protein [Medicago truncatula]	GO:0044425//membrane part;GO:0016021//integral component of membrane;GO:0016020//membrane;GO:0031224//intrinsic component of membrane;GO:1901363//heterocyclic compound binding;GO:0046906//tetrapyrrole binding;GO:0004497//monooxygenase activity;GO:0003824//catalytic activity;GO:0020037//heme binding;GO:0005488//binding;GO:0097159//organic cyclic compound binding;GO:0046872//metal ion binding;GO:00…
Medtr1g103810	1.99	6.783	1.80145	2.07627e-16	1.85092e-17			K08902//photosystem II Psb27 protein+ko01100//Metabolic pathways+ko00195//Photosynthesis	XP_013469846.1|1.3e-86|photosystem II Pbs27 protein [Medicago truncatula]	GO:0022607//cellular component assembly;GO:0065003//macromolecular complex assembly;GO:0009987//cellular process;GO:0010207//photosystem II assembly;GO:0071822//protein complex subunit organization;GO:0043623//cellular protein complex assembly;GO:0044237//cellular metabolic process;GO:0034622//cellular macromolecular complex assembly;GO:0019684//photosynthesis, light reaction;GO:0044085//cellular…
Medtr1g104590	4.896	2.03	-1.26939	1.0854e-24	6.83248e-26			K00276//primary-amine oxidase [EC:1.4.3.21]+ko00410//beta-Alanine metabolism+ko00960//Tropane, piperidine and pyridine alkaloid biosynthesis+ko00350//Tyrosine metabolism+ko01100//Metabolic pathways+ko00950//Isoquinoline alkaloid biosynthesis+ko01110//Biosynthesis of secondary metabolites+ko00260//Glycine, serine and threonine metabolism+ko00360//Phenylalanine metabolism	XP_012570161.1|0.0e+00|PREDICTED: primary amine oxidase-like [Cicer arietinum]	GO:1901564//organonitrogen compound metabolic process;GO:0009308//amine metabolic process;GO:0006807//nitrogen compound metabolic process;GO:0008152//metabolic process;GO:0071704//organic substance metabolic process;GO:0005488//binding;GO:0046914//transition metal ion binding;GO:0008131//primary amine oxidase activity;GO:0016491//oxidoreductase activity;GO:0048037//cofactor binding;GO:0005507//co…
Medtr1g104610	616.99	1352.92	1.13128	0	0			K07025//putative hydrolase of the HAD superfamily;K07025//putative hydrolase of the HAD superfamily	XP_003592406.2|4.9e-135|haloacid dehalogenase-like hydrolase [Medicago truncatula]	GO:0008152//metabolic process;GO:0003824//catalytic activity;GO:0016787//hydrolase activity;
Medtr1g105570	0.926	2.11	1.18896	0.000604732	0.000158946				XP_013469895.1|1.5e-133|late embryogenesis abundant hydroxyproline-rich glycoprotein [Medicago truncatula]	GO:0044425//membrane part;GO:0031224//intrinsic component of membrane;GO:0016020//membrane;GO:0016021//integral component of membrane;
Medtr1g105750	1.733	7.12	2.04071	1.49404e-67	4.17682e-69		cysteine-rich RLK (RECEPTOR-like protein kinase) 25 (best arabidopsis hit)	K04733//interleukin-1 receptor-associated kinase 4 [EC:2.7.11.1]	XP_013469918.1|0.0e+00|cysteine-rich receptor-kinase-like protein [Medicago truncatula]	GO:0016020//membrane;GO:0016021//integral component of membrane;GO:0031224//intrinsic component of membrane;GO:0044425//membrane part;GO:0032555//purine ribonucleotide binding;GO:0000166//nucleotide binding;GO:0005524//ATP binding;GO:0097367//carbohydrate derivative binding;GO:0032553//ribonucleotide binding;GO:1901265//nucleoside phosphate binding;GO:0030554//adenyl nucleotide binding;GO:0008144…
Medtr1g105755	15.386	31.57	1.03843	4.71658e-101	8.94948e-103		protein serine/threonine kinases;protein kinases;ATP binding;sugar binding;kinases;carbohydrate binding (best arabidopsis hit)	K04733//interleukin-1 receptor-associated kinase 4 [EC:2.7.11.1]	XP_013469919.1|0.0e+00|cysteine-rich receptor-kinase-like protein [Medicago truncatula]	GO:0016020//membrane;GO:0044425//membrane part;GO:0031224//intrinsic component of membrane;GO:0016021//integral component of membrane;GO:0003824//catalytic activity;GO:0032555//purine ribonucleotide binding;GO:0016301//kinase activity;GO:0008144//drug binding;GO:0036094//small molecule binding;GO:0030554//adenyl nucleotide binding;GO:0032553//ribonucleotide binding;GO:1901363//heterocyclic compou…
Medtr1g105830	1.246	3.226	1.37308	1.7315e-08	2.53439e-09		cysteine-rich RLK (RECEPTOR-like protein kinase) 29 (best arabidopsis hit)	K04733//interleukin-1 receptor-associated kinase 4 [EC:2.7.11.1]	XP_013469926.1|5.0e-174|salt stress response/antifungal domain protein [Medicago truncatula]	GO:0006807//nitrogen compound metabolic process;GO:0008152//metabolic process;GO:0006464//cellular protein modification process;GO:0071704//organic substance metabolic process;GO:0016310//phosphorylation;GO:0006796//phosphate-containing compound metabolic process;GO:0019538//protein metabolic process;GO:1901564//organonitrogen compound metabolic process;GO:0043170//macromolecule metabolic process…
Medtr1g105835	3.876	8.95	1.20887	3.38856e-22	2.34611e-23		cysteine-rich RLK (RECEPTOR-like protein kinase) 29 (best arabidopsis hit)	K04733//interleukin-1 receptor-associated kinase 4 [EC:2.7.11.1]	XP_013469927.1|5.5e-207|receptor-like kinase [Medicago truncatula]	GO:0031224//intrinsic component of membrane;GO:0016020//membrane;GO:0044425//membrane part;GO:0016021//integral component of membrane;GO:0003824//catalytic activity;GO:0016740//transferase activity;GO:0140096//catalytic activity, acting on a protein;GO:0004674//protein serine/threonine kinase activity;GO:1901363//heterocyclic compound binding;GO:0005488//binding;GO:0016773//phosphotransferase act…
Medtr1g105860	53.943	145.25	1.42932	0	0		Glycine max clone cw78 receptor-like protein kinase mRNA, complete cds	K04733//interleukin-1 receptor-associated kinase 4 [EC:2.7.11.1];K04733//interleukin-1 receptor-associated kinase 4 [EC:2.7.11.1]	XP_013469931.1|5.3e-165|cysteine-rich RLK (receptor-like kinase) protein [Medicago truncatula]	GO:0016301//kinase activity;GO:0016772//transferase activity, transferring phosphorus-containing groups;GO:0016740//transferase activity;GO:0003824//catalytic activity;
Medtr1g106600	2.286	4.713	1.0443	4.1386e-09	5.74013e-10			K11090//lupus La protein	XP_003592494.2|8.7e-199|Myb/SANT-like DNA-binding domain protein [Medicago truncatula]	GO:1901363//heterocyclic compound binding;GO:0003676//nucleic acid binding;GO:0003677//DNA binding;GO:0097159//organic cyclic compound binding;GO:0005488//binding;
Medtr1g107315	3.113	6.386	1.03613	6.88875e-17	6.01217e-18			K08236//limonoid glucosyltransferase [EC:2.4.1.210];K13068//sinapate 1-glucosyltransferase [EC:2.4.1.120]+ko00940//Phenylpropanoid biosynthesis	XP_013470040.1|3.2e-287|limonoid UDP-glucosyltransferase-like protein [Medicago truncatula]	GO:0008152//metabolic process;GO:0003824//catalytic activity;GO:0016757//transferase activity, transferring glycosyl groups;GO:0016758//transferase activity, transferring hexosyl groups;GO:0016740//transferase activity;
Medtr1g107405	1.023	0.063	-3.98096	0.000378179	9.52379e-05			K13692//UDP-glucose:(indol-3-yl)acetate beta-D-glucosyltransferase [EC:2.4.1.121]	XP_013470057.1|3.1e-64|transmembrane protein, putative [Medicago truncatula]	GO:0044425//membrane part;GO:0016020//membrane;GO:0031224//intrinsic component of membrane;GO:0016021//integral component of membrane;
Medtr1g107500	11.126	4.723	-1.23549	2.87935e-30	1.54528e-31			K13420//LRR receptor-like serine/threonine-protein kinase FLS2 [EC:2.7.11.1]+ko04016//MAPK signaling pathway - plant+ko04626//Plant-pathogen interaction	XP_013470080.1|7.9e-220|LRR receptor-like kinase family protein [Medicago truncatula]	GO:0003824//catalytic activity;GO:0016772//transferase activity, transferring phosphorus-containing groups;GO:0016301//kinase activity;GO:0016740//transferase activity;
Medtr1g108330	62.033	27.046	-1.19606	1.60594e-58	4.96445e-60				XP_003592544.1|3.1e-79|transmembrane protein, putative [Medicago truncatula]	GO:0031224//intrinsic component of membrane;GO:0016020//membrane;GO:0044425//membrane part;GO:0016021//integral component of membrane;
Medtr1g109390	2.24	1.09	-1.03784	7.10314e-07	1.22311e-07			K03294//basic amino acid/polyamine antiporter, APA family;K13863//solute carrier family 7 (cationic amino acid transporter), member 1	XP_004497029.1|2.1e-276|PREDICTED: amino-acid permease BAT1 homolog isoform X1 [Cicer arietinum]	GO:0071702//organic substance transport;GO:0015718//monocarboxylic acid transport;GO:0098655//cation transmembrane transport;GO:0046942//carboxylic acid transport;GO:0006836//neurotransmitter transport;GO:0006811//ion transport;GO:0071705//nitrogen compound transport;GO:0015812//gamma-aminobutyric acid transport;GO:1902022//L-lysine transport;GO:1905039//carboxylic acid transmembrane transport;GO…
Medtr1g110090	1.52	0.516	-1.55636	4.06493e-05	8.78248e-06			K04733//interleukin-1 receptor-associated kinase 4 [EC:2.7.11.1]	XP_003592608.1|6.4e-174|wall-associated receptor kinase galacturonan-binding protein [Medicago truncatula]	GO:0016021//integral component of membrane;GO:0044425//membrane part;GO:0031224//intrinsic component of membrane;GO:0016020//membrane;GO:0097367//carbohydrate derivative binding;GO:0016773//phosphotransferase activity, alcohol group as acceptor;GO:0005524//ATP binding;GO:0016301//kinase activity;GO:0030246//carbohydrate binding;GO:0140096//catalytic activity, acting on a protein;GO:0035639//purin…
Medtr1g111240	18.963	5.56	-1.76898	7.86628e-121	1.24235e-122			K00487//trans-cinnamate 4-monooxygenase [EC:1.14.14.91]+ko00130//Ubiquinone and other terpenoid-quinone biosynthesis+ko01100//Metabolic pathways+ko01110//Biosynthesis of secondary metabolites+ko00940//Phenylpropanoid biosynthesis+ko00941//Flavonoid biosynthesis+ko00945//Stilbenoid, diarylheptanoid and gingerol biosynthesis+ko00360//Phenylalanine metabolism	XP_013470209.1|0.0e+00|cytochrome P450 family cinnamate 4-hydroxylase [Medicago truncatula]	GO:0044425//membrane part;GO:0016020//membrane;GO:0016021//integral component of membrane;GO:0031224//intrinsic component of membrane;GO:0016705//oxidoreductase activity, acting on paired donors, with incorporation or reduction of molecular oxygen;GO:0046906//tetrapyrrole binding;GO:1901363//heterocyclic compound binding;GO:0097159//organic cyclic compound binding;GO:0003824//catalytic activity;G…
Medtr1g112350	0.506	1.896	1.90954	5.05879e-07	8.56509e-08			K01880//glycyl-tRNA synthetase [EC:6.1.1.14]+ko00970//Aminoacyl-tRNA biosynthesis	XP_013470303.1|1.4e-145|glycyl-tRNA synthetase, putative [Medicago truncatula]	GO:0016020//membrane;GO:0031224//intrinsic component of membrane;GO:0005911//cell-cell junction;GO:0009506//plasmodesma;GO:0016021//integral component of membrane;GO:0044425//membrane part;GO:0030054//cell junction;GO:0055044//symplast;GO:0003824//catalytic activity;GO:0016875//ligase activity, forming carbon-oxygen bonds;GO:0140101//catalytic activity, acting on a tRNA;GO:0016874//ligase activit…
Medtr1g112390	4.933	10.873	1.14277	1.58533e-07	2.54234e-08				XP_013470306.1|5.8e-59|hypothetical protein MTR_1g112390 [Medicago truncatula]
Medtr1g112830	0.073	1.79	4.6783	4.81676e-35	2.31283e-36			K20032//palmitoyltransferase ZDHHC13/17 [EC:2.3.1.225]	XP_013470340.1|0.0e+00|DHHC-type zinc finger protein [Medicago truncatula]	GO:0016020//membrane;GO:0044425//membrane part;GO:0016021//integral component of membrane;GO:0031224//intrinsic component of membrane;GO:0019706//protein-cysteine S-palmitoyltransferase activity;GO:0016746//transferase activity, transferring acyl groups;GO:0016747//transferase activity, transferring acyl groups other than amino-acyl groups;GO:0016417//S-acyltransferase activity;GO:0003824//cataly…
Medtr1g114640	64.67	133.553	1.04079	4.3943e-149	5.62442e-151			K04733//interleukin-1 receptor-associated kinase 4 [EC:2.7.11.1];K04733//interleukin-1 receptor-associated kinase 4 [EC:2.7.11.1]	XP_013470382.1|7.4e-93|GRAM domain protein/ABA-responsive-like protein [Medicago truncatula]
Medtr1g114690	10.683	34.166	1.6854	4.05489e-81	9.36325e-83			K04733//interleukin-1 receptor-associated kinase 4 [EC:2.7.11.1];K04733//interleukin-1 receptor-associated kinase 4 [EC:2.7.11.1];K04733//interleukin-1 receptor-associated kinase 4 [EC:2.7.11.1];K04733//interleukin-1 receptor-associated kinase 4 [EC:2.7.11.1]	XP_013470387.1|3.4e-139|GRAM domain protein/ABA-responsive-like protein [Medicago truncatula]
Medtr1g115195	7.313	3.543	-1.04385	4.55845e-09	6.34292e-10			K00799//glutathione S-transferase [EC:2.5.1.18]+ko00480//Glutathione metabolism	XP_013470406.1|4.9e-126|glutathione S-transferase [Medicago truncatula]	GO:0003824//catalytic activity;GO:0016740//transferase activity;
Medtr1g115900	3.646	1.433	-1.3487	3.30622e-10	4.19092e-11			K00430//peroxidase [EC:1.11.1.7]+ko01100//Metabolic pathways+ko01110//Biosynthesis of secondary metabolites+ko00940//Phenylpropanoid biosynthesis	XP_003592769.1|2.5e-190|cationic peroxidase [Medicago truncatula]	GO:0050896//response to stimulus;GO:0042744//hydrogen peroxide catabolic process;GO:0017144//drug metabolic process;GO:0044237//cellular metabolic process;GO:0042743//hydrogen peroxide metabolic process;GO:0051186//cofactor metabolic process;GO:0009987//cellular process;GO:0006979//response to oxidative stress;GO:0008152//metabolic process;GO:0006950//response to stress;GO:0042737//drug catabolic…
Medtr1g116320	0.703	1.63	1.26004	4.9597e-05	1.08753e-05				XP_013470502.1|5.5e-196|plastid lipid-associated protein [Medicago truncatula]	GO:0043227//membrane-bounded organelle;GO:0005737//cytoplasm;GO:0009579//thylakoid;GO:0005623//cell;GO:0044444//cytoplasmic part;GO:0044436//thylakoid part;GO:0031984//organelle subcompartment;GO:0043229//intracellular organelle;GO:0016020//membrane;GO:0044422//organelle part;GO:0044435//plastid part;GO:0009536//plastid;GO:0009507//chloroplast;GO:0042651//thylakoid membrane;GO:0044434//chloroplas…
Medtr1g116410	6.716	16.29	1.28029	1.51456e-17	1.27876e-18				XP_003592821.1|1.1e-79|hypothetical protein MTR_1g116410 [Medicago truncatula]
Medtr1g116590	30.453	84.98	1.48175	6.08663e-84	1.35309e-85				XP_003592837.1|1.4e-63|DUF1685 family protein [Medicago truncatula]
Medtr1g116870	1.43	9.293	2.70168	4.35481e-67	1.22234e-68			K03006//DNA-directed RNA polymerase II subunit RPB1 [EC:2.7.7.6]+ko03020//RNA polymerase	XP_003592853.2|9.3e-223|carbohydrate-binding X8 domain protein [Medicago truncatula]
Medtr2g007960	12.883	1.366	-3.23636	2.82099e-120	4.47641e-122			K17500//integrin-linked kinase-associated serine/threonine phosphatase 2C [EC:3.1.3.16]	XP_003593114.1|1.8e-224|auxin-induced 5NG4-like protein [Medicago truncatula]	GO:0006810//transport;GO:0051179//localization;GO:0051234//establishment of localization;GO:0044464//cell part;GO:0071944//cell periphery;GO:0016020//membrane;GO:0005886//plasma membrane;GO:0016021//integral component of membrane;GO:0044425//membrane part;GO:0005623//cell;GO:0031224//intrinsic component of membrane;GO:0022857//transmembrane transporter activity;GO:0005215//transporter activity;
Medtr2g008380	6.896	2.606	-1.4021	3.01635e-36	1.41673e-37		BRI1-associated receptor kinase (best arabidopsis hit)	K13416//brassinosteroid insensitive 1-associated receptor kinase 1 [EC:2.7.10.1 2.7.11.1]+ko04016//MAPK signaling pathway - plant+ko04626//Plant-pathogen interaction+ko04075//Plant hormone signal transduction	XP_003593157.1|0.0e+00|somatic embryogenesis receptor-like kinase [Medicago truncatula]	GO:0051716//cellular response to stimulus;GO:0023052//signaling;GO:0009987//cellular process;GO:0007165//signal transduction;GO:0050896//response to stimulus;GO:0050789//regulation of biological process;GO:0065007//biological regulation;GO:0050794//regulation of cellular process;GO:0007154//cell communication;GO:0044425//membrane part;GO:0016021//integral component of membrane;GO:0031224//intrins…
Medtr2g008520	49.54	10.326	-2.26098	8.81567e-134	1.25372e-135			K02634//apocytochrome f+ko01100//Metabolic pathways+ko00195//Photosynthesis;K09531//DnaJ homolog subfamily C member 11;K09517//DnaJ homolog subfamily B member 11+ko04141//Protein processing in endoplasmic reticulum;K09510//DnaJ homolog subfamily B member 4	XP_003593168.1|1.8e-94|chaperone DnaJ domain protein [Medicago truncatula]
Medtr2g008540	49.54	10.326	-2.26098	8.81567e-134	1.25372e-135			K02634//apocytochrome f+ko01100//Metabolic pathways+ko00195//Photosynthesis;K09531//DnaJ homolog subfamily C member 11;K09517//DnaJ homolog subfamily B member 11+ko04141//Protein processing in endoplasmic reticulum;K09510//DnaJ homolog subfamily B member 4	XP_003593168.1|1.8e-94|chaperone DnaJ domain protein [Medicago truncatula]
Medtr2g008580	2.676	1.013	-1.396	2.63583e-05	5.537e-06				XP_003593174.2|3.9e-117|Lipid transfer protein [Medicago truncatula]	GO:0033036//macromolecule localization;GO:0006869//lipid transport;GO:0006810//transport;GO:0010876//lipid localization;GO:0051234//establishment of localization;GO:0071702//organic substance transport;GO:0051179//localization;GO:0016021//integral component of membrane;GO:0016020//membrane;GO:0044425//membrane part;GO:0031224//intrinsic component of membrane;GO:0005488//binding;GO:0008289//lipid …
Medtr2g008610	0.523	4.183	2.99886	2.274e-24	1.44848e-25			K08917//light-harvesting complex II chlorophyll a/b binding protein 6+ko01100//Metabolic pathways+ko00196//Photosynthesis - antenna proteins	XP_003593177.1|1.3e-149|light-harvesting complex I chlorophyll A/B-binding protein [Medicago truncatula]	GO:0006807//nitrogen compound metabolic process;GO:0015979//photosynthesis;GO:0009987//cellular process;GO:1901564//organonitrogen compound metabolic process;GO:0006464//cellular protein modification process;GO:0043170//macromolecule metabolic process;GO:0008152//metabolic process;GO:0044260//cellular macromolecule metabolic process;GO:0071704//organic substance metabolic process;GO:0019538//prot…
Medtr2g009230	6.01	2.366	-1.34212	0.000355877	8.93858e-05			K00423//L-ascorbate oxidase [EC:1.10.3.3]+ko01100//Metabolic pathways+ko00053//Ascorbate and aldarate metabolism	XP_003593235.2|4.4e-40|L-ascorbate oxidase [Medicago truncatula]	GO:0046872//metal ion binding;GO:0016491//oxidoreductase activity;GO:0005507//copper ion binding;GO:0005488//binding;GO:0043169//cation binding;GO:0043167//ion binding;GO:0046914//transition metal ion binding;GO:0003824//catalytic activity;
Medtr2g009340	0.42	1.103	1.3915	3.94209e-07	6.58586e-08		Leucine-rich repeat protein kinase family protein (best arabidopsis hit)		XP_003593245.1|0.0e+00|phototropic-responsive NPH3 family protein [Medicago truncatula]	GO:0006464//cellular protein modification process;GO:0043412//macromolecule modification;GO:0008152//metabolic process;GO:0036211//protein modification process;GO:0044267//cellular protein metabolic process;GO:0071704//organic substance metabolic process;GO:0032446//protein modification by small protein conjugation;GO:0006807//nitrogen compound metabolic process;GO:1901564//organonitrogen compoun…
Medtr2g010470	5.156	2.51	-1.03671	2.59835e-27	1.50611e-28		Leucine-rich receptor-like protein kinase family protein (best arabidopsis hit)	K00924//kinase [EC:2.7.1.-]	XP_003593346.1|0.0e+00|LRR receptor-like kinase family protein [Medicago truncatula]	GO:0016020//membrane;GO:0016021//integral component of membrane;GO:0044425//membrane part;GO:0031224//intrinsic component of membrane;GO:0004672//protein kinase activity;GO:1901363//heterocyclic compound binding;GO:0036094//small molecule binding;GO:0097159//organic cyclic compound binding;GO:0035639//purine ribonucleoside triphosphate binding;GO:0043168//anion binding;GO:0000166//nucleotide bind…
Medtr2g010800	1.936	5.506	1.50948	3.88607e-09	5.37388e-10				XP_003593378.1|7.2e-93|regulator of ribonuclease activity protein A [Medicago truncatula]	GO:0050794//regulation of cellular process;GO:0031323//regulation of cellular metabolic process;GO:0019219//regulation of nucleobase-containing compound metabolic process;GO:0060255//regulation of macromolecule metabolic process;GO:0065007//biological regulation;GO:0051171//regulation of nitrogen compound metabolic process;GO:0019222//regulation of metabolic process;GO:0050789//regulation of biol…
Medtr2g010860	1.326	0.38	-1.79913	8.00409e-07	1.38484e-07				XP_003593384.1|4.1e-221|C2H2-like zinc finger protein [Medicago truncatula]	GO:1901363//heterocyclic compound binding;GO:0097159//organic cyclic compound binding;GO:0005488//binding;GO:0003676//nucleic acid binding;
Medtr2g010970	2.476	0.983	-1.33146	0.000836979	0.000226002				XP_013462440.1|2.2e-68|transmembrane protein, putative [Medicago truncatula]	GO:0016021//integral component of membrane;GO:0031224//intrinsic component of membrane;GO:0044425//membrane part;GO:0016020//membrane;
Medtr2g011210	8.073	3.916	-1.04241	8.77273e-37	4.05803e-38			K04733//interleukin-1 receptor-associated kinase 4 [EC:2.7.11.1]	XP_003593415.2|0.0e+00|G-type lectin S-receptor-like Serine/Threonine-kinase [Medicago truncatula]	GO:0048544//recognition of pollen;GO:0051704//multi-organism process;GO:0009987//cellular process;GO:0007154//cell communication;GO:0044706//multi-multicellular organism process;GO:0009856//pollination;GO:0008037//cell recognition;GO:0009875//pollen-pistil interaction;GO:0032501//multicellular organismal process;GO:0000003//reproduction;GO:0022414//reproductive process;GO:0016020//membrane;GO:001…
Medtr2g012260	2.97	7.8	1.3925	0.000202685	4.87644e-05				XP_003593443.1|3.6e-32|hypothetical protein MTR_2g012260 [Medicago truncatula]
Medtr2g014240	467.08	1439.4	1.62501	0	0				XP_013462524.1|3.7e-58|auxin-repressed/dormancy-associated protein [Medicago truncatula]
Medtr2g014300	72.63	35.286	-1.03963	2.89057e-63	8.4813e-65	AP2-EREBP	Malus x domestica AP2 domain class transcription factor (AP2D43) mRNA, complete cds	K09286//EREBP-like factor	XP_003593626.1|3.8e-97|ethylene response factor [Medicago truncatula]	GO:0016070//RNA metabolic process;GO:0044260//cellular macromolecule metabolic process;GO:0006725//cellular aromatic compound metabolic process;GO:0006139//nucleobase-containing compound metabolic process;GO:1901362//organic cyclic compound biosynthetic process;GO:0044238//primary metabolic process;GO:0044237//cellular metabolic process;GO:0034645//cellular macromolecule biosynthetic process;GO:0…
Medtr2g014450	9.616	19.263	1.00448	3.25975e-05	6.94647e-06				XP_003593640.1|3.9e-27|hypothetical protein MTR_2g014450 [Medicago truncatula]
Medtr2g014470	8.516	2.26	-1.91147	3.5113e-38	1.56904e-39			K09510//DnaJ homolog subfamily B member 4	XP_003593642.1|1.3e-197|DnaJ heat shock family protein [Medicago truncatula]	GO:0009987//cellular process;GO:0006457//protein folding;GO:0005515//protein binding;GO:0005488//binding;GO:0051082//unfolded protein binding;
Medtr2g014680	15.87	7.22	-1.13519	8.11088e-30	4.39844e-31	NAC			XP_003593656.1|3.2e-184|NAC transcription factor-like protein [Medicago truncatula]	GO:2000652//regulation of secondary cell wall biogenesis;GO:0031323//regulation of cellular metabolic process;GO:0006725//cellular aromatic compound metabolic process;GO:0045935//positive regulation of nucleobase-containing compound metabolic process;GO:0044237//cellular metabolic process;GO:0043170//macromolecule metabolic process;GO:0006355//regulation of transcription, DNA-templated;GO:0010467…
Medtr2g015080	0.466	1.846	1.98733	3.93659e-10	5.02533e-11			K00679//phospholipid:diacylglycerol acyltransferase [EC:2.3.1.158]+ko01100//Metabolic pathways+ko00561//Glycerolipid metabolism;K10691//E3 ubiquitin-protein ligase UBR4 [EC:2.3.2.27];K14209//solute carrier family 36 (proton-coupled amino acid transporter);K01188//beta-glucosidase [EC:3.2.1.21]+ko01100//Metabolic pathways+ko00500//Starch and sucrose metabolism+ko01110//Biosynthesis of secondary me…	XP_003593693.1|1.6e-217|GDSL-like lipase/acylhydrolase [Medicago truncatula]	GO:0016788//hydrolase activity, acting on ester bonds;GO:0016787//hydrolase activity;GO:0003824//catalytic activity;
Medtr2g015310	0.176	0.46	1.36696	0.000291456	7.20567e-05			K05387//glutamate receptor, ionotropic, plant	XP_003593708.2|0.0e+00|glutamate receptor 2.7 [Medicago truncatula]	GO:0016020//membrane;GO:0044425//membrane part;GO:0016021//integral component of membrane;GO:0031224//intrinsic component of membrane;GO:0022803//passive transmembrane transporter activity;GO:0030594//neurotransmitter receptor activity;GO:0008381//mechanosensitive ion channel activity;GO:0015276//ligand-gated ion channel activity;GO:0060089//molecular transducer activity;GO:0022835//transmitter-g…
Medtr2g018175	4.77	1.78	-1.42154	1.11302e-05	2.22063e-06				XP_013462645.1|4.3e-66|senescence regulator [Medicago truncatula]
Medtr2g018710	3.23	0.923	-1.80473	2.85009e-13	2.99408e-14		NB-ARC domain-containing disease resistance protein (best arabidopsis hit); resistance protein, putative, expressed (best rice hit)	K13484//5-hydroxyisourate hydrolase / 2-oxo-4-hydroxy-4-carboxy-5-ureidoimidazoline decarboxylase [EC:3.5.2.17 4.1.1.97]+ko00230//Purine metabolism+ko01100//Metabolic pathways;K05909//laccase [EC:1.10.3.2];K15601//lysine-specific demethylase 3 [EC:1.14.11.-]	XP_003593870.2|1.3e-188|Myb/SANT-like DNA-binding domain protein [Medicago truncatula]	GO:0003676//nucleic acid binding;GO:0005488//binding;GO:1901363//heterocyclic compound binding;GO:0097159//organic cyclic compound binding;GO:0003677//DNA binding;
Medtr2g019410	2.266	5.57	1.29588	2.2115e-11	2.58312e-12				XP_003593926.1|1.1e-143|transmembrane protein, putative [Medicago truncatula]	GO:0044425//membrane part;GO:0031224//intrinsic component of membrane;GO:0016020//membrane;GO:0016021//integral component of membrane;
Medtr2g020710	3.076	9.403	1.66371	4.77188e-49	1.6948e-50			K08145//MFS transporter, SP family, solute carrier family 2 (facilitated glucose transporter), member 8;K08145//MFS transporter, SP family, solute carrier family 2 (facilitated glucose transporter), member 8;K08145//MFS transporter, SP family, solute carrier family 2 (facilitated glucose transporter), member 8;K08145//MFS transporter, SP family, solute carrier family 2 (facilitated glucose transp…	XP_004486078.1|1.0e-206|PREDICTED: sugar transporter ERD6-like 16 [Cicer arietinum]	GO:1905950//monosaccharide transmembrane transport;GO:0015758//glucose transport;GO:0008643//carbohydrate transport;GO:0071702//organic substance transport;GO:0035428//hexose transmembrane transport;GO:0055085//transmembrane transport;GO:0006810//transport;GO:0051234//establishment of localization;GO:0034219//carbohydrate transmembrane transport;GO:0008645//hexose transport;GO:0051179//localizati…
Medtr2g020760	0.236	0.68	1.5285	0.000218136	5.27788e-05				XP_003594048.2|0.0e+00|inosine-uridine preferring nucleoside hydrolase [Medicago truncatula]	GO:0003824//catalytic activity;GO:0016787//hydrolase activity;
Medtr2g021690	6.923	0.766	-3.17079	3.0406e-51	1.0435e-52				XP_003594125.1|2.2e-180|T1.3 protein [Medicago truncatula]	GO:0044425//membrane part;GO:0031224//intrinsic component of membrane;GO:0016021//integral component of membrane;GO:0016020//membrane;
Medtr2g022460	43.83	101.9	1.21841	2.85408e-287	1.85856e-289			K22683//aspartyl protease family protein [EC:3.4.23.-]	XP_013462750.1|3.5e-234|eukaryotic aspartyl protease family protein [Medicago truncatula]	GO:0016787//hydrolase activity;GO:0070001//aspartic-type peptidase activity;GO:0070011//peptidase activity, acting on L-amino acid peptides;GO:0004190//aspartic-type endopeptidase activity;GO:0003824//catalytic activity;GO:0008233//peptidase activity;GO:0004175//endopeptidase activity;GO:0140096//catalytic activity, acting on a protein;
Medtr2g022480	63.176	22.236	-1.5053	7.67709e-254	5.68885e-256			K01381//saccharopepsin [EC:3.4.23.25];K22683//aspartyl protease family protein [EC:3.4.23.-]	XP_013462751.1|7.6e-248|extracellular dermal glycoprotein [Medicago truncatula]	GO:0008233//peptidase activity;GO:0004190//aspartic-type endopeptidase activity;GO:0004175//endopeptidase activity;GO:0140096//catalytic activity, acting on a protein;GO:0016787//hydrolase activity;GO:0070001//aspartic-type peptidase activity;GO:0003824//catalytic activity;GO:0070011//peptidase activity, acting on L-amino acid peptides;
Medtr2g022490	63.856	2.46	-4.69608	0	0			K01381//saccharopepsin [EC:3.4.23.25];K22683//aspartyl protease family protein [EC:3.4.23.-]	XP_013462752.1|2.5e-243|extracellular dermal glycoprotein [Medicago truncatula]	GO:0070011//peptidase activity, acting on L-amino acid peptides;GO:0004175//endopeptidase activity;GO:0140096//catalytic activity, acting on a protein;GO:0008233//peptidase activity;GO:0016787//hydrolase activity;GO:0004190//aspartic-type endopeptidase activity;GO:0070001//aspartic-type peptidase activity;GO:0003824//catalytic activity;
Medtr2g026160	1.226	2.85	1.21814	4.96446e-12	5.56642e-13			K08150//MFS transporter, SP family, solute carrier family 2 (myo-inositol transporter), member 13	GAU48912.1|7.7e-304|hypothetical protein TSUD_406640 [Trifolium subterraneum]	GO:0015749//monosaccharide transport;GO:0006810//transport;GO:0015758//glucose transport;GO:1905950//monosaccharide transmembrane transport;GO:0008643//carbohydrate transport;GO:0071702//organic substance transport;GO:0008645//hexose transport;GO:0055085//transmembrane transport;GO:0051234//establishment of localization;GO:0034219//carbohydrate transmembrane transport;GO:0051179//localization;GO:…
Medtr2g026250	0.51	0.103	-2.33852	5.61272e-06	1.07276e-06	GRAS		K14494//DELLA protein+ko04075//Plant hormone signal transduction	XP_003594263.1|0.0e+00|GRAS family transcription factor [Medicago truncatula]	GO:0044249//cellular biosynthetic process;GO:0018130//heterocycle biosynthetic process;GO:0043170//macromolecule metabolic process;GO:0071704//organic substance metabolic process;GO:0009987//cellular process;GO:0031323//regulation of cellular metabolic process;GO:0097659//nucleic acid-templated transcription;GO:0010556//regulation of macromolecule biosynthetic process;GO:0010468//regulation of ge…
Medtr2g027315	0.1	1.59	3.99249	0.000520367	0.000135057			K03094//S-phase kinase-associated protein 1+ko04141//Protein processing in endoplasmic reticulum+ko04120//Ubiquitin mediated proteolysis	XP_013462952.1|6.9e-41|cysteine protease, putative [Medicago truncatula]	GO:0003824//catalytic activity;GO:0140096//catalytic activity, acting on a protein;GO:0008233//peptidase activity;GO:0016787//hydrolase activity;
Medtr2g027340	8.703	21.016	1.27086	1.27118e-09	1.68745e-10			K01728//pectate lyase [EC:4.2.2.2]+ko00040//Pentose and glucuronate interconversions	XP_003594330.1|2.7e-30|hypothetical protein MTR_2g027340 [Medicago truncatula]
Medtr2g028030	0.256	0.53	1.04766	0.000996731	0.000272683			K14521//N-acetyltransferase 10 [EC:2.3.1.-]+ko03008//Ribosome biogenesis in eukaryotes	XP_003594384.2|0.0e+00|UPF0202 plant-like protein [Medicago truncatula]	GO:0042254//ribosome biogenesis;GO:0006725//cellular aromatic compound metabolic process;GO:0071704//organic substance metabolic process;GO:0016072//rRNA metabolic process;GO:0044238//primary metabolic process;GO:0006399//tRNA metabolic process;GO:0022613//ribonucleoprotein complex biogenesis;GO:0034470//ncRNA processing;GO:0043170//macromolecule metabolic process;GO:0044237//cellular metabolic p…
Medtr2g029390	0.286	2.316	3.01904	3.59761e-10	4.5724e-11				XP_013462993.1|1.7e-103|hypothetical protein MTR_2g029390 [Medicago truncatula]
Medtr2g030100	0.166	1.116	2.756	0.000644723	0.000170238				XP_003594517.1|8.3e-82|leguminosin group486 secreted peptide [Medicago truncatula]	GO:0031224//intrinsic component of membrane;GO:0044425//membrane part;GO:0016021//integral component of membrane;GO:0016020//membrane;
Medtr2g031390	2.346	11.276	2.26873	3.76219e-101	7.12449e-103			K22395//cinnamyl-alcohol dehydrogenase [EC:1.1.1.195]+ko01100//Metabolic pathways+ko01110//Biosynthesis of secondary metabolites+ko00940//Phenylpropanoid biosynthesis	XP_003594602.1|0.0e+00|FAD-binding berberine family protein [Medicago truncatula]	GO:0000166//nucleotide binding;GO:0005488//binding;GO:0016491//oxidoreductase activity;GO:0043167//ion binding;GO:0050662//coenzyme binding;GO:0048037//cofactor binding;GO:0043168//anion binding;GO:1901265//nucleoside phosphate binding;GO:0097159//organic cyclic compound binding;GO:0016614//oxidoreductase activity, acting on CH-OH group of donors;GO:0003824//catalytic activity;GO:0050660//flavin …
Medtr2g031490	9.13	4.106	-1.15067	2.59962e-31	1.35916e-32			K01187//alpha-glucosidase [EC:3.2.1.20]+ko01100//Metabolic pathways+ko00052//Galactose metabolism+ko00500//Starch and sucrose metabolism;K22395//cinnamyl-alcohol dehydrogenase [EC:1.1.1.195]+ko01100//Metabolic pathways+ko01110//Biosynthesis of secondary metabolites+ko00940//Phenylpropanoid biosynthesis	XP_003594610.1|0.0e+00|FAD-binding berberine family protein [Medicago truncatula]	GO:1901265//nucleoside phosphate binding;GO:0043168//anion binding;GO:0016491//oxidoreductase activity;GO:1901363//heterocyclic compound binding;GO:0016614//oxidoreductase activity, acting on CH-OH group of donors;GO:0050662//coenzyme binding;GO:0036094//small molecule binding;GO:0097159//organic cyclic compound binding;GO:0000166//nucleotide binding;GO:0050660//flavin adenine dinucleotide bindin…
Medtr2g031530	2.61	1.286	-1.02276	1.67253e-10	2.07626e-11			K04733//interleukin-1 receptor-associated kinase 4 [EC:2.7.11.1]	XP_003594614.1|0.0e+00|wall associated kinase-like protein [Medicago truncatula]	GO:0016021//integral component of membrane;GO:0044425//membrane part;GO:0031224//intrinsic component of membrane;GO:0016020//membrane;GO:0030554//adenyl nucleotide binding;GO:0004672//protein kinase activity;GO:1901265//nucleoside phosphate binding;GO:0032559//adenyl ribonucleotide binding;GO:0016772//transferase activity, transferring phosphorus-containing groups;GO:0030246//carbohydrate binding…
Medtr2g033170	7.366	3.403	-1.11221	9.25601e-15	8.93037e-16	MYB		K09422//transcription factor MYB, plant	XP_003594670.1|3.3e-195|myb transcription factor [Medicago truncatula]	GO:0005488//binding;GO:0003677//DNA binding;GO:1901363//heterocyclic compound binding;GO:0003676//nucleic acid binding;GO:0097159//organic cyclic compound binding;
Medtr2g033290	6.593	1.99	-1.72706	0.000544675	0.000141998				XP_003594676.2|2.4e-23|hypothetical protein MTR_2g033290 [Medicago truncatula]
Medtr2g033550	3.66	1.773	-1.04236	1.87392e-06	3.38228e-07			K15255//ATP-dependent DNA helicase PIF1 [EC:3.6.4.12];K01206//alpha-L-fucosidase [EC:3.2.1.51]+ko00511//Other glycan degradation	XP_003594693.1|2.8e-169|desiccation PCC13-like protein [Medicago truncatula]
Medtr2g033820	14.453	5.99	-1.26981	4.98087e-40	2.11761e-41	WRKY		K12835//ATP-dependent RNA helicase DDX42 [EC:3.6.4.13]+ko03040//Spliceosome;K13424//WRKY transcription factor 33+ko04016//MAPK signaling pathway - plant+ko04626//Plant-pathogen interaction	XP_003594714.2|1.7e-222|WRKY family transcription factor [Medicago truncatula]	GO:2000112//regulation of cellular macromolecule biosynthetic process;GO:0009058//biosynthetic process;GO:0006725//cellular aromatic compound metabolic process;GO:0010467//gene expression;GO:0016070//RNA metabolic process;GO:0010557//positive regulation of macromolecule biosynthetic process;GO:0045893//positive regulation of transcription, DNA-templated;GO:0031323//regulation of cellular metaboli…
Medtr2g034440	3.016	1.466	-1.03876	4.80266e-06	9.10561e-07			K19891//glucan endo-1,3-beta-glucosidase 1/2/3 [EC:3.2.1.39]+ko00500//Starch and sucrose metabolism;K19892//glucan endo-1,3-beta-glucosidase 4 [EC:3.2.1.39]+ko00500//Starch and sucrose metabolism	ABD32329.1|1.6e-192|Glycoside hydrolase, family 17 [Medicago truncatula]	GO:0005975//carbohydrate metabolic process;GO:0044238//primary metabolic process;GO:0008152//metabolic process;GO:0071704//organic substance metabolic process;GO:0003824//catalytic activity;GO:0004553//hydrolase activity, hydrolyzing O-glycosyl compounds;GO:0016798//hydrolase activity, acting on glycosyl bonds;GO:0016787//hydrolase activity;
Medtr2g034480	96.346	26.67	-1.85161	0	0			K19892//glucan endo-1,3-beta-glucosidase 4 [EC:3.2.1.39]+ko00500//Starch and sucrose metabolism;K19893//glucan endo-1,3-beta-glucosidase 5/6 [EC:3.2.1.39]+ko00500//Starch and sucrose metabolism	XP_003594775.1|3.3e-212|glucan endo-1,3-beta-glucosidase [Medicago truncatula]	GO:0008152//metabolic process;GO:0044238//primary metabolic process;GO:0071704//organic substance metabolic process;GO:0005975//carbohydrate metabolic process;GO:0004553//hydrolase activity, hydrolyzing O-glycosyl compounds;GO:0003824//catalytic activity;GO:0016798//hydrolase activity, acting on glycosyl bonds;GO:0016787//hydrolase activity;
Medtr2g034890	2.286	7.666	1.7463	8.81115e-22	6.20604e-23				XP_003594811.1|7.1e-134|transmembrane protein, putative [Medicago truncatula]	GO:0016020//membrane;GO:0016021//integral component of membrane;GO:0031224//intrinsic component of membrane;GO:0044425//membrane part;
Medtr2g034950	0.226	0.023	-3.30289	0.000194981	4.67676e-05			K10956//protein transport protein SEC61 subunit alpha+ko04145//Phagosome+ko04141//Protein processing in endoplasmic reticulum+ko03060//Protein export;K14491//two-component response regulator ARR-B family+ko04075//Plant hormone signal transduction	XP_003594815.1|0.0e+00|COBRA-like protein 7 precursor [Medicago truncatula]	GO:0044085//cellular component biogenesis;GO:0071554//cell wall organization or biogenesis;GO:0009987//cellular process;GO:0071840//cellular component organization or biogenesis;GO:0040007//growth;GO:0071555//cell wall organization;GO:0016049//cell growth;GO:0010215//cellulose microfibril organization;GO:0009832//plant-type cell wall biogenesis;GO:0042546//cell wall biogenesis;GO:0009664//plant-t…
Medtr2g035470	0.336	0.916	1.61723	0.000744485	0.000198965			K15631//molybdenum cofactor sulfurtransferase [EC:2.8.1.9]+ko00790//Folate biosynthesis;K07140//uncharacterized protein;K15631//molybdenum cofactor sulfurtransferase [EC:2.8.1.9]+ko00790//Folate biosynthesis	XP_003594859.2|8.5e-188|Mo-molybdopterin cofactor sulfurase [Medicago truncatula]	GO:0046914//transition metal ion binding;GO:0030151//molybdenum ion binding;GO:0048037//cofactor binding;GO:0003824//catalytic activity;GO:0019842//vitamin binding;GO:1901363//heterocyclic compound binding;GO:0005488//binding;GO:0043168//anion binding;GO:0036094//small molecule binding;GO:0050662//coenzyme binding;GO:0030170//pyridoxal phosphate binding;GO:0043169//cation binding;GO:0046872//meta…
Medtr2g036320	27.343	6.986	-1.96705	1.77117e-190	1.71681e-192			K01193//beta-fructofuranosidase [EC:3.2.1.26]+ko01100//Metabolic pathways+ko00052//Galactose metabolism+ko00500//Starch and sucrose metabolism;K07393//glutathionyl-hydroquinone reductase [EC:1.8.5.7]	XP_003594927.2|9.1e-301|UPF0481 plant-like protein [Medicago truncatula]	GO:0016021//integral component of membrane;GO:0016020//membrane;GO:0044425//membrane part;GO:0031224//intrinsic component of membrane;
Medtr2g036650	1.796	0.576	-1.63778	4.11589e-19	3.22554e-20			K01535//H+-transporting ATPase [EC:7.1.2.1]+ko00190//Oxidative phosphorylation	XP_004487948.1|0.0e+00|PREDICTED: plasma membrane ATPase 4-like [Cicer arietinum]	GO:0009141//nucleoside triphosphate metabolic process;GO:0046034//ATP metabolic process;GO:0017144//drug metabolic process;GO:0006753//nucleoside phosphate metabolic process;GO:0009126//purine nucleoside monophosphate metabolic process;GO:0044249//cellular biosynthetic process;GO:0009199//ribonucleoside triphosphate metabolic process;GO:0046483//heterocycle metabolic process;GO:0034654//nucleobas…
Medtr2g036720	46.696	20.953	-1.15548	8.93392e-14	9.0576e-15				XP_003594961.1|1.6e-25|hypothetical protein MTR_2g036720 [Medicago truncatula]	GO:0044425//membrane part;GO:0016020//membrane;GO:0016021//integral component of membrane;GO:0031224//intrinsic component of membrane;
Medtr2g038675	5.58	2.473	-1.17165	1.20495e-15	1.1134e-16			K04733//interleukin-1 receptor-associated kinase 4 [EC:2.7.11.1]	XP_013463430.1|4.2e-243|receptor-like kinase [Medicago truncatula]	GO:0031224//intrinsic component of membrane;GO:0005886//plasma membrane;GO:0044464//cell part;GO:0016021//integral component of membrane;GO:0044425//membrane part;GO:0071944//cell periphery;GO:0016020//membrane;GO:0005623//cell;GO:0016301//kinase activity;GO:0016773//phosphotransferase activity, alcohol group as acceptor;GO:0035639//purine ribonucleoside triphosphate binding;GO:0000166//nucleotid…
Medtr2g041180	4.553	0.933	-2.28203	9.6029e-38	4.35579e-39			K07393//glutathionyl-hydroquinone reductase [EC:1.8.5.7];K01193//beta-fructofuranosidase [EC:3.2.1.26]+ko01100//Metabolic pathways+ko00052//Galactose metabolism+ko00500//Starch and sucrose metabolism	XP_013463506.1|5.2e-293|DUF247 domain protein [Medicago truncatula]	GO:0016020//membrane;GO:0031224//intrinsic component of membrane;GO:0044425//membrane part;GO:0016021//integral component of membrane;
Medtr2g042720	0.03	0.463	4.01904	0.000327118	8.15712e-05			K08908//light-harvesting complex I chlorophyll a/b binding protein 2+ko00196//Photosynthesis - antenna proteins	XP_003595341.2|1.3e-157|light-harvesting complex I chlorophyll A/B-binding protein [Medicago truncatula]	GO:0044267//cellular protein metabolic process;GO:0044237//cellular metabolic process;GO:0006091//generation of precursor metabolites and energy;GO:0008152//metabolic process;GO:1901564//organonitrogen compound metabolic process;GO:0019684//photosynthesis, light reaction;GO:0009987//cellular process;GO:0044260//cellular macromolecule metabolic process;GO:0036211//protein modification process;GO:0…
Medtr2g043020	2.783	6.9	1.3107	4.83892e-11	5.75889e-12	AP2-EREBP	Malus x domestica AP2 domain class transcription factor (AP2D43) mRNA, complete cds	K09286//EREBP-like factor	XP_003595361.2|3.1e-114|ethylene-responsive transcription factor ERF017-like protein [Medicago truncatula]	GO:1901362//organic cyclic compound biosynthetic process;GO:0044238//primary metabolic process;GO:0010467//gene expression;GO:0008152//metabolic process;GO:0046483//heterocycle metabolic process;GO:0043170//macromolecule metabolic process;GO:0009987//cellular process;GO:0009059//macromolecule biosynthetic process;GO:0018130//heterocycle biosynthetic process;GO:0006807//nitrogen compound metabolic…
Medtr2g043030	1.783	5.473	1.61729	7.39226e-12	8.37713e-13	AP2-EREBP	Malus x domestica AP2 domain class transcription factor (AP2D43) mRNA, complete cds	K09286//EREBP-like factor	XP_003595362.1|8.8e-114|ethylene-responsive transcription factor ERF017-like protein [Medicago truncatula]	GO:0006351//transcription, DNA-templated;GO:0044238//primary metabolic process;GO:0009058//biosynthetic process;GO:0034645//cellular macromolecule biosynthetic process;GO:0044249//cellular biosynthetic process;GO:0016070//RNA metabolic process;GO:0046483//heterocycle metabolic process;GO:0019438//aromatic compound biosynthetic process;GO:0044237//cellular metabolic process;GO:0009059//macromolecu…
Medtr2g043040	1.183	4.38	1.89262	1.90568e-13	1.972e-14	AP2-EREBP	Malus x domestica AP2 domain class transcription factor (AP2D43) mRNA, complete cds	K09286//EREBP-like factor	XP_003595363.1|1.1e-131|TINY transcription factor [Medicago truncatula]	GO:0044238//primary metabolic process;GO:0034641//cellular nitrogen compound metabolic process;GO:0006139//nucleobase-containing compound metabolic process;GO:0044271//cellular nitrogen compound biosynthetic process;GO:0006807//nitrogen compound metabolic process;GO:0071704//organic substance metabolic process;GO:0010467//gene expression;GO:0019438//aromatic compound biosynthetic process;GO:00442…
Medtr2g043050	1.37	5.453	1.994	1.98925e-16	1.7726e-17	AP2-EREBP	Malus x domestica AP2 domain class transcription factor (AP2D43) mRNA, complete cds	K09286//EREBP-like factor	XP_013463568.1|4.6e-121|ethylene-responsive transcription factor ERF017-like protein [Medicago truncatula]	GO:0043170//macromolecule metabolic process;GO:0006351//transcription, DNA-templated;GO:0044271//cellular nitrogen compound biosynthetic process;GO:0009058//biosynthetic process;GO:0044237//cellular metabolic process;GO:0006807//nitrogen compound metabolic process;GO:0090304//nucleic acid metabolic process;GO:0019438//aromatic compound biosynthetic process;GO:0046483//heterocycle metabolic proces…
Medtr2g043120	41.026	9.593	-2.09555	1.98455e-72	5.16934e-74				XP_013463571.1|5.6e-74|Defensin fusion [Medicago truncatula]	GO:0031224//intrinsic component of membrane;GO:0016020//membrane;GO:0016021//integral component of membrane;GO:0044425//membrane part;
Medtr2g044070	101.936	16.246	-2.64806	0	0		Medicago truncatula Sucrose synthase (MTR_6g081120) mRNA, complete cds	K00695//sucrose synthase [EC:2.4.1.13]+ko01100//Metabolic pathways+ko00500//Starch and sucrose metabolism	XP_016189271.1|0.0e+00|sucrose synthase [Arachis ipaensis]	GO:0071704//organic substance metabolic process;GO:0005985//sucrose metabolic process;GO:0044237//cellular metabolic process;GO:0009987//cellular process;GO:0005975//carbohydrate metabolic process;GO:0008152//metabolic process;GO:0005984//disaccharide metabolic process;GO:0044262//cellular carbohydrate metabolic process;GO:0009311//oligosaccharide metabolic process;GO:0044238//primary metabolic p…
Medtr2g044440	0.963	0.29	-1.73099	0.00053264	0.000138562			K11975//E3 ubiquitin-protein ligase RNF144 [EC:2.3.2.31]	XP_013463645.1|7.8e-172|zinc finger, C3HC4 type (RING finger) protein [Medicago truncatula]	GO:0140096//catalytic activity, acting on a protein;GO:0019787//ubiquitin-like protein transferase activity;GO:0016874//ligase activity;GO:0005488//binding;GO:0016740//transferase activity;GO:0004842//ubiquitin-protein transferase activity;GO:0043167//ion binding;GO:0043169//cation binding;GO:0003824//catalytic activity;GO:0046872//metal ion binding;
Medtr2g045280	5.776	77.466	3.74659	0	0			K12951//cobalt/nickel-transporting P-type ATPase D [EC:3.6.3.-];K11991//tRNA(adenine34) deaminase [EC:3.5.4.33]	XP_003595425.2|2.2e-109|cytidine/deoxycytidylate deaminase family protein [Medicago truncatula]	GO:0046914//transition metal ion binding;GO:0008270//zinc ion binding;GO:0003824//catalytic activity;GO:0043169//cation binding;GO:0043167//ion binding;GO:0046872//metal ion binding;GO:0005488//binding;GO:0016787//hydrolase activity;
Medtr2g045780	0.89	1.98	1.15104	1.23396e-10	1.51658e-11			K14514//ethylene-insensitive protein 3+ko04016//MAPK signaling pathway - plant+ko04075//Plant hormone signal transduction;K14514//ethylene-insensitive protein 3+ko04016//MAPK signaling pathway - plant+ko04075//Plant hormone signal transduction	XP_013463675.1|0.0e+00|phosphate transporter PHO1-like protein [Medicago truncatula]	GO:0031224//intrinsic component of membrane;GO:0044425//membrane part;GO:0016021//integral component of membrane;GO:0016020//membrane;
Medtr2g055940	1.393	19.56	3.80892	1.5949e-190	1.53998e-192			K21553//isoliquiritigenin 2'-O-methyltransferase [EC:2.1.1.154]	XP_013463978.1|2.2e-208|caffeic acid O-methyltransferase [Medicago truncatula]	GO:0008168//methyltransferase activity;GO:0005488//binding;GO:0016741//transferase activity, transferring one-carbon groups;GO:0016740//transferase activity;GO:0005515//protein binding;GO:0046983//protein dimerization activity;GO:0008171//O-methyltransferase activity;GO:0003824//catalytic activity;
Medtr2g056070	1.406	4.536	1.69281	2.06329e-06	3.74356e-07				XP_013463985.1|7.2e-63|transmembrane protein, putative [Medicago truncatula]	GO:0031224//intrinsic component of membrane;GO:0016020//membrane;GO:0016021//integral component of membrane;GO:0044425//membrane part;
Medtr2g059240	0.713	1.736	1.28207	8.89767e-07	1.54843e-07			K22771//flavonol-3-O-L-rhamnoside-7-O-glucosyltransferase [EC:2.4.1.-]+ko00944//Flavone and flavonol biosynthesis;K13496//UDP-glucosyl transferase 73C [EC:2.4.1.-]	XP_003595693.1|4.8e-280|UDP-glucosyltransferase family protein [Medicago truncatula]	GO:0008152//metabolic process;GO:0043227//membrane-bounded organelle;GO:0044424//intracellular part;GO:0043229//intracellular organelle;GO:0043231//intracellular membrane-bounded organelle;GO:0005622//intracellular;GO:0044464//cell part;GO:0005623//cell;GO:0043226//organelle;GO:0080043//quercetin 3-O-glucosyltransferase activity;GO:0008194//UDP-glycosyltransferase activity;GO:0003824//catalytic a…
Medtr2g059933	4.983	10.473	1.07401	2.94805e-07	4.86559e-08				XP_013464017.1|2.7e-62|hypothetical protein MTR_2g059933 [Medicago truncatula]	GO:0031224//intrinsic component of membrane;GO:0044425//membrane part;GO:0016021//integral component of membrane;GO:0016020//membrane;
Medtr2g062430	0.436	0.09	-2.26831	8.68269e-05	1.97277e-05			K13217//pre-mRNA-processing factor 39;K19525//vacuolar protein sorting-associated protein 13A/C	XP_003595842.2|0.0e+00|DUF946 family protein [Medicago truncatula]
Medtr2g062850	0.986	0.36	-1.45489	8.7708e-06	1.72199e-06			K08286//protein-serine/threonine kinase [EC:2.7.11.-]	XP_003595879.2|0.0e+00|AGC family Serine/Threonine kinase family protein [Medicago truncatula]	GO:0035556//intracellular signal transduction;GO:0007165//signal transduction;GO:0051716//cellular response to stimulus;GO:0050896//response to stimulus;GO:0050794//regulation of cellular process;GO:0007154//cell communication;GO:0050789//regulation of biological process;GO:0009987//cellular process;GO:0065007//biological regulation;GO:0023052//signaling;GO:0044424//intracellular part;GO:0043231/…
Medtr2g062910	4.77	10.73	1.17083	8.34842e-05	1.89183e-05				XP_003595885.1|2.8e-35|hypothetical protein MTR_2g062910 [Medicago truncatula]
Medtr2g063823	0.983	0.34	-1.54455	1.59297e-06	2.85208e-07			K18171//COX assembly mitochondrial protein 1;K18626//trichohyalin	XP_013464178.1|0.0e+00|gamete-like protein [Medicago truncatula]	GO:0016021//integral component of membrane;GO:0016020//membrane;GO:0031224//intrinsic component of membrane;GO:0044425//membrane part;
Medtr2g064400	0.55	1.326	1.26901	1.30422e-05	2.62162e-06				XP_003595967.2|5.2e-301|F-box protein [Medicago truncatula]
Medtr2g064405	11.95	23.86	1.01386	2.87089e-43	1.14212e-44			K12448//UDP-arabinose 4-epimerase [EC:5.1.3.5]+ko00520//Amino sugar and nucleotide sugar metabolism+ko01100//Metabolic pathways;K12448//UDP-arabinose 4-epimerase [EC:5.1.3.5]+ko00520//Amino sugar and nucleotide sugar metabolism+ko01100//Metabolic pathways	XP_003532918.1|9.8e-186|PREDICTED: metal tolerance protein 10-like [Glycine max]	GO:0016020//membrane;GO:0031224//intrinsic component of membrane;GO:0044425//membrane part;GO:0016021//integral component of membrane;GO:0015075//ion transmembrane transporter activity;GO:0005215//transporter activity;GO:0008324//cation transmembrane transporter activity;GO:0022857//transmembrane transporter activity;
Medtr2g066010	10.423	4.86	-1.10007	4.33148e-12	4.82914e-13			K03094//S-phase kinase-associated protein 1+ko04141//Protein processing in endoplasmic reticulum+ko04120//Ubiquitin mediated proteolysis	XP_003596085.1|1.6e-104|SCF ubiquitin ligase, SKP1 component [Medicago truncatula]	GO:0044260//cellular macromolecule metabolic process;GO:1901565//organonitrogen compound catabolic process;GO:1901564//organonitrogen compound metabolic process;GO:0043170//macromolecule metabolic process;GO:0044248//cellular catabolic process;GO:0044237//cellular metabolic process;GO:0043632//modification-dependent macromolecule catabolic process;GO:0006807//nitrogen compound metabolic process;G…
Medtr2g067030	0.263	0.723	1.44536	5.16752e-11	6.16929e-12			K17592//sacsin	XP_013464236.1|0.0e+00|ATP/DNA-binding protein [Medicago truncatula]	GO:0003676//nucleic acid binding;GO:1901363//heterocyclic compound binding;GO:0003677//DNA binding;GO:0097159//organic cyclic compound binding;GO:0005488//binding;
Medtr2g070070	6.3	22.433	1.83448	8.7826e-60	2.6591e-61			K00799//glutathione S-transferase [EC:2.5.1.18]+ko00480//Glutathione metabolism	XP_013464343.1|7.6e-127|glutathione S-transferase, amino-terminal domain protein [Medicago truncatula]	GO:0003824//catalytic activity;GO:0016740//transferase activity;
Medtr2g070410	0.28	1.103	2.12337	1.07643e-05	2.14521e-06			K18883//tricin synthase [EC:2.1.1.175];K00588//caffeoyl-CoA O-methyltransferase [EC:2.1.1.104]+ko01100//Metabolic pathways+ko01110//Biosynthesis of secondary metabolites+ko00940//Phenylpropanoid biosynthesis+ko00941//Flavonoid biosynthesis+ko00945//Stilbenoid, diarylheptanoid and gingerol biosynthesis+ko00360//Phenylalanine metabolism;K18883//tricin synthase [EC:2.1.1.175];K00588//caffeoyl-CoA O-…	XP_013464365.1|9.3e-151|caffeoyl-CoA O-methyltransferase [Medicago truncatula]	GO:0008171//O-methyltransferase activity;GO:0016740//transferase activity;GO:0016741//transferase activity, transferring one-carbon groups;GO:0003824//catalytic activity;GO:0008168//methyltransferase activity;
Medtr2g072090	0.403	0	-7.2647	6.98604e-18	5.8121e-19		NB-ARC domain-containing disease resistance protein (best arabidopsis hit)	K13459//disease resistance protein RPS2+ko04626//Plant-pathogen interaction	XP_013464417.1|0.0e+00|disease resistance protein (CC-NBS-LRR class) family protein [Medicago truncatula]	GO:0006952//defense response;GO:0006950//response to stress;GO:0050896//response to stimulus;GO:0031224//intrinsic component of membrane;GO:0016021//integral component of membrane;GO:0016020//membrane;GO:0044425//membrane part;GO:0005488//binding;GO:1901363//heterocyclic compound binding;GO:0043167//ion binding;GO:0043168//anion binding;GO:0036094//small molecule binding;GO:0097159//organic cycli…
Medtr2g072940	2.073	5.91	1.49662	4.08428e-16	3.68685e-17				XP_013464490.1|1.3e-97|PPR containing protein, putative [Medicago truncatula]
Medtr2g075520	7.206	3.066	-1.23094	2.47296e-05	5.17729e-06				XP_003596285.1|3.4e-50|hypothetical protein MTR_2g075520 [Medicago truncatula]
Medtr2g076093	2.306	5.783	1.32886	8.14852e-06	1.59432e-06				XP_013464568.1|7.2e-63|hypothetical protein MTR_2g076093 [Medicago truncatula]	GO:0016021//integral component of membrane;GO:0016020//membrane;GO:0044425//membrane part;GO:0031224//intrinsic component of membrane;
Medtr2g076490	43.916	19.04	-1.20435	3.81842e-144	5.03024e-146			K04733//interleukin-1 receptor-associated kinase 4 [EC:2.7.11.1]	XP_003596371.1|2.9e-296|epidermis-specific secreted EP1-like glycoprotein [Medicago truncatula]
Medtr2g076590	5.503	2.22	-1.30853	6.75998e-19	5.35838e-20			K04733//interleukin-1 receptor-associated kinase 4 [EC:2.7.11.1]	XP_003596378.1|6.3e-266|epidermis-specific secreted EP1-like glycoprotein [Medicago truncatula]
Medtr2g076970	1.303	2.873	1.14105	5.65054e-09	7.92597e-10			K08900//mitochondrial chaperone BCS1	XP_003596412.1|5.7e-273|P-loop nucleoside triphosphate hydrolase superfamily protein [Medicago truncatula]	GO:0043167//ion binding;GO:0032553//ribonucleotide binding;GO:0005524//ATP binding;GO:0035639//purine ribonucleoside triphosphate binding;GO:0000166//nucleotide binding;GO:0032555//purine ribonucleotide binding;GO:0016787//hydrolase activity;GO:1901363//heterocyclic compound binding;GO:1901265//nucleoside phosphate binding;GO:0005488//binding;GO:0032559//adenyl ribonucleotide binding;GO:0030554//…
Medtr2g078470	0.336	0.02	-4.05564	0.00023198	5.63974e-05			K00889//1-phosphatidylinositol-4-phosphate 5-kinase [EC:2.7.1.68]+ko04144//Endocytosis+ko01100//Metabolic pathways+ko04070//Phosphatidylinositol signaling system+ko00562//Inositol phosphate metabolism	XP_013464624.1|1.3e-232|2-isopropylmalate synthase [Medicago truncatula]	GO:0016772//transferase activity, transferring phosphorus-containing groups;GO:0003824//catalytic activity;GO:0016301//kinase activity;GO:0016740//transferase activity;
Medtr2g080080	1.26	0.473	-1.4044	3.31787e-09	4.56579e-10			K04733//interleukin-1 receptor-associated kinase 4 [EC:2.7.11.1]	XP_013464762.1|0.0e+00|G-type lectin S-receptor-like Serine/Threonine-kinase SD2-5 [Medicago truncatula]	GO:0031224//intrinsic component of membrane;GO:0016020//membrane;GO:0016021//integral component of membrane;GO:0044425//membrane part;GO:0032559//adenyl ribonucleotide binding;GO:0005488//binding;GO:0003824//catalytic activity;GO:0000166//nucleotide binding;GO:0036094//small molecule binding;GO:1901265//nucleoside phosphate binding;GO:0097367//carbohydrate derivative binding;GO:1901363//heterocyc…
Medtr2g080260	1.256	0.38	-1.72512	1.19824e-05	2.39916e-06				XP_013464772.1|9.1e-204|root cap/late embryogenesis-like protein [Medicago truncatula]
Medtr2g081520	0.326	0.933	1.6353	1.31531e-08	1.89961e-09			K04733//interleukin-1 receptor-associated kinase 4 [EC:2.7.11.1];K04733//interleukin-1 receptor-associated kinase 4 [EC:2.7.11.1];K04733//interleukin-1 receptor-associated kinase 4 [EC:2.7.11.1];K04733//interleukin-1 receptor-associated kinase 4 [EC:2.7.11.1];K04733//interleukin-1 receptor-associated kinase 4 [EC:2.7.11.1];K04733//interleukin-1 receptor-associated kinase 4 [EC:2.7.11.1]	XP_013464793.1|0.0e+00|S-locus lectin kinase family protein [Medicago truncatula]	GO:0048544//recognition of pollen;GO:0032501//multicellular organismal process;GO:0000003//reproduction;GO:0044706//multi-multicellular organism process;GO:0009875//pollen-pistil interaction;GO:0008037//cell recognition;GO:0007154//cell communication;GO:0009856//pollination;GO:0009987//cellular process;GO:0022414//reproductive process;GO:0051704//multi-organism process;GO:0016021//integral compon…
Medtr2g081590	8.09	3.386	-1.25617	3.91677e-16	3.53124e-17				XP_003596533.1|4.5e-161|embryonic abundant-like protein [Medicago truncatula]
Medtr2g081860	0.123	0.62	2.34096	3.47327e-07	5.77404e-08			K14487//auxin responsive GH3 gene family+ko04075//Plant hormone signal transduction	XP_003596546.1|0.0e+00|indole-3-acetic acid-amido synthetase [Medicago truncatula]
Medtr2g084280	0.36	0.023	-3.88785	0.000667748	0.000176733	bHLH		K13422//transcription factor MYC2+ko04016//MAPK signaling pathway - plant+ko04075//Plant hormone signal transduction	XP_013464840.1|2.1e-178|transcription factor [Medicago truncatula]	GO:0005515//protein binding;GO:0005488//binding;GO:0046983//protein dimerization activity;
Medtr2g084315	2.836	6.793	1.26004	9.96536e-15	9.6334e-16			K22534//PR domain zinc finger protein 5;K05747//Wiskott-Aldrich syndrome protein+ko04144//Endocytosis;K14841//ribosome biogenesis protein NSA1	XP_013464844.1|2.5e-173|C2H2-type zinc finger protein [Medicago truncatula]	GO:0003676//nucleic acid binding;GO:1901363//heterocyclic compound binding;GO:0005488//binding;GO:0097159//organic cyclic compound binding;
Medtr2g086040	34.453	5.05	-2.76844	0	0			K20624//12-hydroxyjasmonoyl-L-amino acid 12-hydroxylase / fatty acid hydroxylase [EC:1.14.14.49]	XP_003596778.1|3.6e-294|cytochrome P450 family 94 protein [Medicago truncatula]	GO:0009611//response to wounding;GO:0006950//response to stress;GO:0050896//response to stimulus;GO:0043229//intracellular organelle;GO:0043231//intracellular membrane-bounded organelle;GO:0016021//integral component of membrane;GO:0031224//intrinsic component of membrane;GO:0044424//intracellular part;GO:0044464//cell part;GO:0016020//membrane;GO:0043227//membrane-bounded organelle;GO:0005623//c…
Medtr2g086530	54.3	22.473	-1.2767	6.83474e-153	8.46667e-155			K19891//glucan endo-1,3-beta-glucosidase 1/2/3 [EC:3.2.1.39]+ko00500//Starch and sucrose metabolism;K19891//glucan endo-1,3-beta-glucosidase 1/2/3 [EC:3.2.1.39]+ko00500//Starch and sucrose metabolism	XP_003596825.2|9.9e-223|glycoside hydrolase family 17 protein [Medicago truncatula]	GO:0008152//metabolic process;GO:0071704//organic substance metabolic process;GO:0005975//carbohydrate metabolic process;GO:0044238//primary metabolic process;GO:0044425//membrane part;GO:0016021//integral component of membrane;GO:0031224//intrinsic component of membrane;GO:0016020//membrane;GO:0003824//catalytic activity;GO:0004553//hydrolase activity, hydrolyzing O-glycosyl compounds;GO:0016798…
Medtr2g086890	1.49	0.573	-1.37748	1.21133e-08	1.74401e-09			K18626//trichohyalin;K06675//structural maintenance of chromosome 4	XP_003596858.1|0.0e+00|hypothetical protein MTR_2g086890 [Medicago truncatula]	GO:0003824//catalytic activity;GO:0016740//transferase activity;GO:0008168//methyltransferase activity;GO:0016741//transferase activity, transferring one-carbon groups;
Medtr2g087110	0.603	0	-5.64032	1.06445e-06	1.86717e-07			K06066//CBF1 interacting corepressor;K22565//COMM domain containing 9	XP_003596871.1|5.0e-180|pentatricopeptide (PPR) repeat protein [Medicago truncatula]
Medtr2g087288	0.71	0.2	-1.82227	9.09314e-05	2.07318e-05			K03695//ATP-dependent Clp protease ATP-binding subunit ClpB	XP_013464958.1|3.8e-258|aluminum activated malate transporter family protein [Medicago truncatula]	GO:0006811//ion transport;GO:0046942//carboxylic acid transport;GO:0051234//establishment of localization;GO:0006835//dicarboxylic acid transport;GO:0071702//organic substance transport;GO:0015849//organic acid transport;GO:0015711//organic anion transport;GO:0015743//malate transport;GO:0015740//C4-dicarboxylate transport;GO:0006820//anion transport;GO:0006810//transport;GO:0051179//localization…
Medtr2g087292	16.563	6.096	-1.4401	1.11854e-40	4.65501e-42			K14209//solute carrier family 36 (proton-coupled amino acid transporter);K10691//E3 ubiquitin-protein ligase UBR4 [EC:2.3.2.27];K00679//phospholipid:diacylglycerol acyltransferase [EC:2.3.1.158]+ko01100//Metabolic pathways+ko00561//Glycerolipid metabolism;K01188//beta-glucosidase [EC:3.2.1.21]+ko01100//Metabolic pathways+ko00500//Starch and sucrose metabolism+ko01110//Biosynthesis of secondary me…	XP_013464959.1|1.2e-164|GDSL-like lipase/acylhydrolase [Medicago truncatula]	GO:0016787//hydrolase activity;GO:0016788//hydrolase activity, acting on ester bonds;GO:0003824//catalytic activity;
Medtr2g087390	3.12	9.673	1.63387	1.21825e-31	6.29643e-33			K20642//Rho GTPase-activating protein 22/24/25	XP_003596894.1|1.1e-176|FAF-like protein [Medicago truncatula]
Medtr2g087430	1.04	28.74	4.78772	2.79825e-243	2.14686e-245			K20642//Rho GTPase-activating protein 22/24/25	XP_003596898.2|2.1e-161|DUF3049 family protein [Medicago truncatula]
Medtr2g087460	1.623	12.266	2.9194	1.40917e-79	3.32252e-81			K20642//Rho GTPase-activating protein 22/24/25	XP_003596901.1|5.1e-174|FAF-like protein [Medicago truncatula]
Medtr2g087560	2.673	0.253	-3.4092	0.000148361	3.48915e-05			K02878//large subunit ribosomal protein L16+ko03010//Ribosome	XP_003596908.1|1.3e-29|50S ribosomal protein L16 [Medicago truncatula]	GO:0009987//cellular process;GO:0006518//peptide metabolic process;GO:0034645//cellular macromolecule biosynthetic process;GO:0009059//macromolecule biosynthetic process;GO:0044249//cellular biosynthetic process;GO:0044238//primary metabolic process;GO:0043170//macromolecule metabolic process;GO:0044267//cellular protein metabolic process;GO:1901576//organic substance biosynthetic process;GO:0043…
Medtr2g088060	0	0.593	5.1065	8.47549e-05	1.92347e-05			K14009//B-cell receptor-associated protein 31+ko04141//Protein processing in endoplasmic reticulum	XP_003596956.1|1.1e-117|B-cell receptor-associated-like protein [Medicago truncatula]	GO:0015031//protein transport;GO:0051234//establishment of localization;GO:0051649//establishment of localization in cell;GO:0071705//nitrogen compound transport;GO:0033036//macromolecule localization;GO:0051641//cellular localization;GO:0070727//cellular macromolecule localization;GO:0046907//intracellular transport;GO:0071702//organic substance transport;GO:0042886//amide transport;GO:0034613//…
Medtr2g088107	9.813	4.2	-1.22197	8.74725e-05	1.9894e-05				XP_013464972.1|7.7e-33|transmembrane protein, putative [Medicago truncatula]	GO:0044425//membrane part;GO:0016020//membrane;GO:0016021//integral component of membrane;GO:0031224//intrinsic component of membrane;
Medtr2g088220	1.933	5.173	1.422	3.77678e-16	3.40361e-17		PREDICTED: Vitis vinifera hypothetical protein LOC100251471 (LOC100251471), mRNA	K07119//uncharacterized protein	XP_003596974.1|3.4e-198|phenylpropenal double-bond reductase [Medicago truncatula]	GO:0016491//oxidoreductase activity;GO:0003824//catalytic activity;
Medtr2g088980	30.446	70.406	1.21115	4.12766e-114	6.96695e-116		cysteine-rich RLK (RECEPTOR-like protein kinase) 10 (best arabidopsis hit)	K04733//interleukin-1 receptor-associated kinase 4 [EC:2.7.11.1]	XP_003597040.2|1.7e-143|cysteine-rich RLK (receptor-like kinase) protein [Medicago truncatula]	GO:0016772//transferase activity, transferring phosphorus-containing groups;GO:0003824//catalytic activity;GO:0016740//transferase activity;GO:0016301//kinase activity;
Medtr2g089050	3.863	11.73	1.604	7.99741e-19	6.36619e-20				XP_003597047.1|1.8e-85|transmembrane protein, putative [Medicago truncatula]	GO:0031224//intrinsic component of membrane;GO:0016021//integral component of membrane;GO:0044425//membrane part;GO:0016020//membrane;
Medtr2g089120	1.436	0.683	-1.0719	2.50745e-05	5.25324e-06			K12742//isoprene synthase [EC:4.2.3.27]+ko00900//Terpenoid backbone biosynthesis+ko01110//Biosynthesis of secondary metabolites;K14175//(3S,6E)-nerolidol synthase [EC:4.2.3.48]+ko00909//Sesquiterpenoid and triterpenoid biosynthesis+ko01100//Metabolic pathways;K07385//1,8-cineole synthase [EC:4.2.3.108]+ko00902//Monoterpenoid biosynthesis+ko01100//Metabolic pathways+ko01110//Biosynthesis of second…	XP_003597053.1|0.0e+00|sesquiterpene synthase [Medicago truncatula]	GO:0008152//metabolic process;GO:0016829//lyase activity;GO:0016838//carbon-oxygen lyase activity, acting on phosphates;GO:0000287//magnesium ion binding;GO:0043167//ion binding;GO:0043169//cation binding;GO:0003824//catalytic activity;GO:0046872//metal ion binding;GO:0010333//terpene synthase activity;GO:0005488//binding;GO:0016835//carbon-oxygen lyase activity;
Medtr2g089310	13.836	29.47	1.09235	1.06817e-38	4.70522e-40				XP_003597068.1|1.5e-136|B-box type zinc finger protein [Medicago truncatula]	GO:0005622//intracellular;GO:0005623//cell;GO:0044464//cell part;GO:0043167//ion binding;GO:0046914//transition metal ion binding;GO:0005488//binding;GO:0046872//metal ion binding;GO:0008270//zinc ion binding;GO:0043169//cation binding;
Medtr2g089835	31.5	8.043	-1.96818	8.25035e-35	3.97696e-36				XP_013465007.1|4.3e-44|wound-responsive family protein [Medicago truncatula]
Medtr2g090440	1.39	0.213	-2.69597	1.27519e-06	2.25639e-07	bHLH		K18486//heart-and neural crest derivatives-expressed protein 2	XP_013465109.1|1.3e-118|helix loop helix DNA-binding domain protein [Medicago truncatula]	GO:0050789//regulation of biological process;GO:0051171//regulation of nitrogen compound metabolic process;GO:0009889//regulation of biosynthetic process;GO:0065007//biological regulation;GO:0031326//regulation of cellular biosynthetic process;GO:0050794//regulation of cellular process;GO:0051252//regulation of RNA metabolic process;GO:0010556//regulation of macromolecule biosynthetic process;GO:…
Medtr2g090675	1.303	6.4	2.29742	1.921e-45	7.31875e-47	G2-like		K14491//two-component response regulator ARR-B family+ko04075//Plant hormone signal transduction	XP_013465151.1|8.2e-255|transcription activator GLK1-like protein [Medicago truncatula]	GO:0044237//cellular metabolic process;GO:0009059//macromolecule biosynthetic process;GO:2001141//regulation of RNA biosynthetic process;GO:0050794//regulation of cellular process;GO:0060255//regulation of macromolecule metabolic process;GO:0090304//nucleic acid metabolic process;GO:0019222//regulation of metabolic process;GO:0034645//cellular macromolecule biosynthetic process;GO:0051252//regula…
Medtr2g090755	14.226	4.343	-1.71032	8.67817e-22	6.10913e-23			K03676//glutaredoxin 3	XP_013465164.1|2.8e-74|glutaredoxin-C1 protein [Medicago truncatula]	GO:0042592//homeostatic process;GO:0050789//regulation of biological process;GO:0045454//cell redox homeostasis;GO:0019725//cellular homeostasis;GO:0065007//biological regulation;GO:0065008//regulation of biological quality;GO:0009987//cellular process;GO:0050794//regulation of cellular process;GO:0005623//cell;GO:0015035//protein disulfide oxidoreductase activity;GO:0003824//catalytic activity;G…
Medtr2g090800	4.44	19.803	2.16155	3.62875e-94	7.23847e-96			K18626//trichohyalin;K04508//transducin (beta)-like 1;K20473//neuroblastoma-amplified sequence;K18626//trichohyalin;K04508//transducin (beta)-like 1;K20473//neuroblastoma-amplified sequence;K18626//trichohyalin;K04508//transducin (beta)-like 1;K20473//neuroblastoma-amplified sequence	XP_013465172.1|7.8e-170|hypothetical protein MTR_2g090800 [Medicago truncatula]
Medtr2g090920	23.463	10.773	-1.12042	7.34684e-09	1.04153e-09				XP_013465192.1|2.4e-34|hypothetical protein MTR_2g090920 [Medicago truncatula]
Medtr2g090945	0.12	0.676	2.5426	0.000444743	0.000113582				XP_013465195.1|2.4e-151|transmembrane protein, putative [Medicago truncatula]	GO:0044425//membrane part;GO:0031224//intrinsic component of membrane;GO:0016021//integral component of membrane;GO:0016020//membrane;
Medtr2g092930	5.006	10.686	1.09605	2.49606e-60	7.52925e-62		phosphoenolpyruvate carboxylase 4 (best arabidopsis hit)	K01595//phosphoenolpyruvate carboxylase [EC:4.1.1.31]+ko01100//Metabolic pathways+ko00710//Carbon fixation in photosynthetic organisms+ko00620//Pyruvate metabolism+ko01200//Carbon metabolism	GAU15580.1|0.0e+00|hypothetical protein TSUD_108380 [Trifolium subterraneum]	GO:0044238//primary metabolic process;GO:0044281//small molecule metabolic process;GO:0043436//oxoacid metabolic process;GO:0009060//aerobic respiration;GO:0006082//organic acid metabolic process;GO:0015977//carbon fixation;GO:0006099//tricarboxylic acid cycle;GO:0015980//energy derivation by oxidation of organic compounds;GO:0006091//generation of precursor metabolites and energy;GO:0019752//car…
Medtr2g093230	0.493	0.133	-1.86488	2.3605e-05	4.92594e-06			K18626//trichohyalin	XP_003597151.2|0.0e+00|gamete-like protein [Medicago truncatula]	GO:0016021//integral component of membrane;GO:0031224//intrinsic component of membrane;GO:0016020//membrane;GO:0044425//membrane part;
Medtr2g093760	14.696	45.093	1.61883	2.53159e-31	1.32169e-32				XP_003597193.1|6.2e-36|transmembrane protein, putative [Medicago truncatula]	GO:0044425//membrane part;GO:0031224//intrinsic component of membrane;GO:0016021//integral component of membrane;GO:0016020//membrane;
Medtr2g095750	10.563	4.523	-1.22282	2.01159e-37	9.14699e-39			K16298//serine carboxypeptidase-like clade IV [EC:3.4.16.-]	XP_003597272.1|3.5e-308|serine carboxypeptidase-like protein [Medicago truncatula]	GO:0070008//serine-type exopeptidase activity;GO:0008236//serine-type peptidase activity;GO:0004180//carboxypeptidase activity;GO:0008233//peptidase activity;GO:0016787//hydrolase activity;GO:0003824//catalytic activity;GO:0004185//serine-type carboxypeptidase activity;GO:0140096//catalytic activity, acting on a protein;GO:0008238//exopeptidase activity;GO:0070011//peptidase activity, acting on L…
Medtr2g096530	16.903	6.483	-1.38104	2.17621e-90	4.53648e-92			K07407//alpha-galactosidase [EC:3.2.1.22]+ko00603//Glycosphingolipid biosynthesis - globo and isoglobo series+ko00600//Sphingolipid metabolism+ko01100//Metabolic pathways+ko00052//Galactose metabolism+ko00561//Glycerolipid metabolism	XP_003597338.1|0.0e+00|alpha-galactosidase [Medicago truncatula]	GO:0008152//metabolic process;GO:0044238//primary metabolic process;GO:0071704//organic substance metabolic process;GO:0005975//carbohydrate metabolic process;GO:0015925//galactosidase activity;GO:0004553//hydrolase activity, hydrolyzing O-glycosyl compounds;GO:0052692//raffinose alpha-galactosidase activity;GO:0003824//catalytic activity;GO:0016787//hydrolase activity;GO:0004557//alpha-galactosi…
Medtr2g096630	10.743	4.32	-1.31281	4.82143e-09	6.72147e-10				XP_003597348.1|1.4e-57|transmembrane protein, putative [Medicago truncatula]	GO:0016020//membrane;GO:0016021//integral component of membrane;GO:0031224//intrinsic component of membrane;GO:0044425//membrane part;
Medtr2g097310	0.16	1.253	2.95561	2.76192e-18	2.25439e-19	GRAS		K14494//DELLA protein+ko04075//Plant hormone signal transduction	XP_003597365.1|0.0e+00|GRAS family transcription factor [Medicago truncatula]	GO:0006355//regulation of transcription, DNA-templated;GO:2000112//regulation of cellular macromolecule biosynthetic process;GO:0010556//regulation of macromolecule biosynthetic process;GO:0008152//metabolic process;GO:0034645//cellular macromolecule biosynthetic process;GO:0018130//heterocycle biosynthetic process;GO:0010468//regulation of gene expression;GO:0080090//regulation of primary metabo…
Medtr2g097350	0.046	1.24	4.66045	9.20523e-25	5.78426e-26	GRAS		K14494//DELLA protein+ko04075//Plant hormone signal transduction	XP_003597367.1|0.0e+00|GRAS family transcription factor [Medicago truncatula]	GO:0044237//cellular metabolic process;GO:0016070//RNA metabolic process;GO:0006355//regulation of transcription, DNA-templated;GO:2001141//regulation of RNA biosynthetic process;GO:0050789//regulation of biological process;GO:0032774//RNA biosynthetic process;GO:0031323//regulation of cellular metabolic process;GO:0019438//aromatic compound biosynthetic process;GO:1901360//organic cyclic compoun…
Medtr2g097380	0.07	0.336	2.28333	0.000554592	0.000144708	GRAS		K14494//DELLA protein+ko04075//Plant hormone signal transduction	XP_003597370.1|0.0e+00|GRAS family transcription factor [Medicago truncatula]	GO:0044237//cellular metabolic process;GO:0008152//metabolic process;GO:0031323//regulation of cellular metabolic process;GO:2000112//regulation of cellular macromolecule biosynthetic process;GO:0009059//macromolecule biosynthetic process;GO:0006807//nitrogen compound metabolic process;GO:0043170//macromolecule metabolic process;GO:0018130//heterocycle biosynthetic process;GO:0006139//nucleobase-…
Medtr2g097390	0.733	3	2.03849	2.29063e-28	1.29362e-29	GRAS		K14494//DELLA protein+ko04075//Plant hormone signal transduction	XP_003597371.2|0.0e+00|GRAS family transcription factor [Medicago truncatula]	GO:0006355//regulation of transcription, DNA-templated;GO:0060255//regulation of macromolecule metabolic process;GO:0019222//regulation of metabolic process;GO:1901576//organic substance biosynthetic process;GO:1901362//organic cyclic compound biosynthetic process;GO:0009987//cellular process;GO:0034645//cellular macromolecule biosynthetic process;GO:1903506//regulation of nucleic acid-templated …
Medtr2g097460	0.033	0.483	3.85423	0.000458971	0.000117628				XP_003597376.1|2.0e-136|viral movement protein [Medicago truncatula]
Medtr2g097520	1.483	3.023	1.03164	2.5607e-05	5.37151e-06			K07025//putative hydrolase of the HAD superfamily	XP_003597382.1|7.6e-167|haloacid dehalogenase-like hydrolase [Medicago truncatula]	GO:0008152//metabolic process;GO:0016787//hydrolase activity;GO:0003824//catalytic activity;
Medtr2g097580	30.47	106.496	1.80672	0	0			K14709//solute carrier family 39 (zinc transporter), member 1/2/3	XP_003597387.1|2.1e-192|ZIP metal ion transporter family protein [Medicago truncatula]	GO:0031224//intrinsic component of membrane;GO:0016021//integral component of membrane;GO:0044425//membrane part;GO:0016020//membrane;GO:0005215//transporter activity;GO:0015318//inorganic molecular entity transmembrane transporter activity;GO:0015075//ion transmembrane transporter activity;GO:0022857//transmembrane transporter activity;GO:0022890//inorganic cation transmembrane transporter activ…
Medtr2g097700	4.9	1.716	-1.51135	5.72786e-37	2.62598e-38			K07277//outer membrane protein insertion porin family	XP_004486982.1|0.0e+00|PREDICTED: protein TOC75, chloroplastic-like [Cicer arietinum]	GO:0045184//establishment of protein localization;GO:0015833//peptide transport;GO:0071702//organic substance transport;GO:0034613//cellular protein localization;GO:0051234//establishment of localization;GO:0071705//nitrogen compound transport;GO:0008104//protein localization;GO:0006886//intracellular protein transport;GO:0051649//establishment of localization in cell;GO:0046907//intracellular tr…
Medtr2g099010	11.516	255.683	4.45247	0	0			K19720//collagen, type III, alpha+ko04933//AGE-RAGE signaling pathway in diabetic complications;K12135//zinc finger protein CONSTANS+ko04712//Circadian rhythm - plant;K19720//collagen, type III, alpha+ko04933//AGE-RAGE signaling pathway in diabetic complications;K12135//zinc finger protein CONSTANS+ko04712//Circadian rhythm - plant	XP_013465444.1|5.4e-142|salt tolerance-like protein [Medicago truncatula]	GO:0005622//intracellular;GO:0044464//cell part;GO:0005623//cell;GO:0046872//metal ion binding;GO:0043167//ion binding;GO:0046914//transition metal ion binding;GO:0043169//cation binding;GO:0005488//binding;GO:0008270//zinc ion binding;
Medtr2g099040	33.023	67.523	1.03509	4.09627e-153	5.059e-155			K00311//electron-transferring-flavoprotein dehydrogenase [EC:1.5.5.1];K00311//electron-transferring-flavoprotein dehydrogenase [EC:1.5.5.1];K00311//electron-transferring-flavoprotein dehydrogenase [EC:1.5.5.1];K00311//electron-transferring-flavoprotein dehydrogenase [EC:1.5.5.1];K00311//electron-transferring-flavoprotein dehydrogenase [EC:1.5.5.1]	XP_013465449.1|1.0e-235|electron transfer flavoprotein ubiquinone oxidoreductase [Medicago truncatula]	GO:1901575//organic substance catabolic process;GO:0044281//small molecule metabolic process;GO:0006551//leucine metabolic process;GO:0009642//response to light intensity;GO:1901565//organonitrogen compound catabolic process;GO:0009646//response to absence of light;GO:1901606//alpha-amino acid catabolic process;GO:0019752//carboxylic acid metabolic process;GO:0008152//metabolic process;GO:0009063…
Medtr2g099470	24.893	10.713	-1.21541	3.91704e-47	1.44543e-48			K01183//chitinase [EC:3.2.1.14]+ko00520//Amino sugar and nucleotide sugar metabolism+ko01100//Metabolic pathways	XP_003597548.2|6.9e-173|Chitinase (Class IV) / Hevein [Medicago truncatula]	GO:1901071//glucosamine-containing compound metabolic process;GO:0006032//chitin catabolic process;GO:1901136//carbohydrate derivative catabolic process;GO:0044036//cell wall macromolecule metabolic process;GO:1901564//organonitrogen compound metabolic process;GO:0043170//macromolecule metabolic process;GO:0009057//macromolecule catabolic process;GO:0008152//metabolic process;GO:0071704//organic …
Medtr2g099950	6.116	2.396	-1.39703	9.87823e-30	5.36425e-31			K01193//beta-fructofuranosidase [EC:3.2.1.26]+ko01100//Metabolic pathways+ko00052//Galactose metabolism+ko00500//Starch and sucrose metabolism;K01193//beta-fructofuranosidase [EC:3.2.1.26]+ko01100//Metabolic pathways+ko00052//Galactose metabolism+ko00500//Starch and sucrose metabolism	XP_003597593.2|0.0e+00|cell-wall invertase [Medicago truncatula]	GO:0008152//metabolic process;GO:0005975//carbohydrate metabolic process;GO:0044238//primary metabolic process;GO:0071704//organic substance metabolic process;GO:0004553//hydrolase activity, hydrolyzing O-glycosyl compounds;GO:0003824//catalytic activity;GO:0016787//hydrolase activity;GO:0016798//hydrolase activity, acting on glycosyl bonds;
Medtr2g101430	3.136	8.38	1.41803	6.24685e-20	4.72721e-21				XP_003597708.1|1.3e-152|DUF3820 family protein [Medicago truncatula]
Medtr2g102140	18.023	41.753	1.21314	9.51269e-87	2.072e-88	OFP		K14834//nucleolar complex protein 3	XP_003597774.1|4.1e-179|ovate transcriptional repressor [Medicago truncatula]
Medtr2g103610	18.13	7.246	-1.32093	3.60695e-08	5.41851e-09				XP_003597883.1|1.2e-29|hypothetical protein MTR_2g103610 [Medicago truncatula]
Medtr2g103840	7.813	16.906	1.11517	2.98663e-22	2.06448e-23			K03239//translation initiation factor eIF-2B subunit alpha+ko03013//RNA transport	XP_003597904.1|7.0e-128|LURP-one-like protein [Medicago truncatula]
Medtr2g104210	2.15	0.206	-3.36717	0.000447317	0.000114323				XP_003597938.2|2.2e-35|hypothetical protein MTR_2g104210 [Medicago truncatula]
Medtr2g104650	2.336	0.66	-1.82227	1.21093e-08	1.74297e-09	bHLH		K14963//COMPASS component SWD3;K13422//transcription factor MYC2+ko04016//MAPK signaling pathway - plant+ko04075//Plant hormone signal transduction	XP_003597984.2|1.0e-152|helix loop helix DNA-binding domain protein [Medicago truncatula]	GO:0005488//binding;GO:0097159//organic cyclic compound binding;GO:0005515//protein binding;GO:0046983//protein dimerization activity;GO:0003676//nucleic acid binding;GO:1901363//heterocyclic compound binding;GO:0003677//DNA binding;
Medtr2g104930	8.7	2.65	-1.71402	4.37281e-11	5.19434e-12				XP_013465592.1|5.1e-58|transmembrane protein, putative [Medicago truncatula]	GO:0016021//integral component of membrane;GO:0044425//membrane part;GO:0031224//intrinsic component of membrane;GO:0016020//membrane;
Medtr2g105690	0.233	1.006	2.1065	0.000118959	2.7536e-05			K01537//Ca2+-transporting ATPase [EC:3.6.3.8]	XP_013465648.1|1.5e-142|calcium-transporting ATPase 9, plasma membrane-type protein [Medicago truncatula]	GO:0044425//membrane part;GO:0016020//membrane;GO:0031224//intrinsic component of membrane;GO:0016021//integral component of membrane;GO:0042626//ATPase activity, coupled to transmembrane movement of substances;GO:0008144//drug binding;GO:0000166//nucleotide binding;GO:0046873//metal ion transmembrane transporter activity;GO:0016818//hydrolase activity, acting on acid anhydrides, in phosphorus-co…
Medtr2g105720	0.79	2.003	1.34096	0.000417485	0.000106012				XP_013465650.1|1.2e-121|hypothetical protein MTR_2g105720 [Medicago truncatula]
Medtr2g426020	0.53	1.886	1.83396	3.8554e-10	4.91735e-11			K15030//translation initiation factor 3 subunit M	XP_013463140.1|2.1e-236|F-box protein interaction domain protein [Medicago truncatula]
Medtr2g435490	141.673	67.816	-1.06117	1.36875e-135	1.91583e-137			K13449//pathogenesis-related protein 1+ko04016//MAPK signaling pathway - plant+ko04626//Plant-pathogen interaction+ko04075//Plant hormone signal transduction	XP_013463163.1|2.8e-106|CAP, cysteine-rich secretory protein, antigen 5 [Medicago truncatula]	GO:0005576//extracellular region;
Medtr2g436020	4.376	1.69	-1.37215	1.14201e-05	2.28103e-06				XP_013463195.1|8.6e-79|DUF581 family protein [Medicago truncatula]
Medtr2g436250	4.376	1.69	-1.37215	1.14201e-05	2.28103e-06				XP_013463195.1|8.6e-79|DUF581 family protein [Medicago truncatula]
Medtr2g439240	12.443	5.196	-1.25717	4.95731e-07	8.37471e-08				XP_013463441.1|4.6e-37|little zipper protein [Medicago truncatula]
Medtr2g451050	5.9	1.846	-1.67089	1.29956e-05	2.61176e-06			K01177//beta-amylase [EC:3.2.1.2]+ko00500//Starch and sucrose metabolism	XP_013463873.1|9.9e-43|hypothetical protein MTR_2g451050 [Medicago truncatula]	GO:0009056//catabolic process;GO:0016052//carbohydrate catabolic process;GO:1901575//organic substance catabolic process;GO:0043170//macromolecule metabolic process;GO:0005975//carbohydrate metabolic process;GO:0071704//organic substance metabolic process;GO:0008152//metabolic process;GO:0044238//primary metabolic process;GO:0000272//polysaccharide catabolic process;GO:0005976//polysaccharide met…
Medtr2g461290	0.076	0.51	2.756	6.17585e-07	1.05627e-07			K00939//adenylate kinase [EC:2.7.4.3]+ko00230//Purine metabolism+ko01100//Metabolic pathways+ko01110//Biosynthesis of secondary metabolites+ko00730//Thiamine metabolism	XP_013464066.1|0.0e+00|adenylate kinase [Medicago truncatula]	GO:0016772//transferase activity, transferring phosphorus-containing groups;GO:0019201//nucleotide kinase activity;GO:0005488//binding;GO:0035639//purine ribonucleoside triphosphate binding;GO:0032555//purine ribonucleotide binding;GO:0097367//carbohydrate derivative binding;GO:0003824//catalytic activity;GO:1901363//heterocyclic compound binding;GO:0016776//phosphotransferase activity, phosphate…
Medtr3g005460	0.393	1.003	1.35936	4.63707e-05	1.01183e-05	ABI3VP1			XP_003598029.2|0.0e+00|B3 DNA-binding domain protein [Medicago truncatula]	GO:0010467//gene expression;GO:0050794//regulation of cellular process;GO:0031323//regulation of cellular metabolic process;GO:0010556//regulation of macromolecule biosynthetic process;GO:0044237//cellular metabolic process;GO:0044238//primary metabolic process;GO:0019222//regulation of metabolic process;GO:0009987//cellular process;GO:0044249//cellular biosynthetic process;GO:0090304//nucleic ac…
Medtr3g007240	5.97	2.7	-1.14323	1.51792e-45	5.74899e-47			K14802//phospholipid-transporting ATPase [EC:7.6.2.1];K14802//phospholipid-transporting ATPase [EC:7.6.2.1]	XP_003598097.1|0.0e+00|phospholipid-transporting ATPase-like protein [Medicago truncatula]	GO:0016020//membrane;GO:0016021//integral component of membrane;GO:0044425//membrane part;GO:0031224//intrinsic component of membrane;GO:0036094//small molecule binding;GO:0005488//binding;GO:0030554//adenyl nucleotide binding;GO:0004012//phospholipid-translocating ATPase activity;GO:1901363//heterocyclic compound binding;GO:0016887//ATPase activity;GO:0043169//cation binding;GO:0043167//ion bind…
Medtr3g007480	0.273	0.733	1.42343	0.000896645	0.000243355			K11267//sister chromatid cohesion protein PDS5;K17046//protein DEK	XP_003598119.1|4.0e-263|transmembrane protein, putative [Medicago truncatula]	GO:0031224//intrinsic component of membrane;GO:0016021//integral component of membrane;GO:0044425//membrane part;GO:0016020//membrane;
Medtr3g007870	0.103	0.393	1.92819	0.000238021	5.79907e-05			K04733//interleukin-1 receptor-associated kinase 4 [EC:2.7.11.1]	XP_003598153.1|0.0e+00|lectin receptor kinase [Medicago truncatula]	GO:0031224//intrinsic component of membrane;GO:0016020//membrane;GO:0016021//integral component of membrane;GO:0044425//membrane part;GO:0030554//adenyl nucleotide binding;GO:0016301//kinase activity;GO:0097159//organic cyclic compound binding;GO:0016773//phosphotransferase activity, alcohol group as acceptor;GO:0016772//transferase activity, transferring phosphorus-containing groups;GO:0043168//…
Medtr3g009050	17.406	4.923	-1.82023	9.14084e-103	1.6968e-104			K13420//LRR receptor-like serine/threonine-protein kinase FLS2 [EC:2.7.11.1]+ko04016//MAPK signaling pathway - plant+ko04626//Plant-pathogen interaction	XP_004499669.1|9.1e-226|PREDICTED: probable leucine-rich repeat receptor-like protein kinase At1g35710 [Cicer arietinum]	GO:0016301//kinase activity;GO:0003824//catalytic activity;GO:0016772//transferase activity, transferring phosphorus-containing groups;GO:0016740//transferase activity;
Medtr3g010850	0.706	0.256	-1.47282	0.000694603	0.000184491			K12818//ATP-dependent RNA helicase DHX8/PRP22 [EC:3.6.4.13]+ko03040//Spliceosome;K12818//ATP-dependent RNA helicase DHX8/PRP22 [EC:3.6.4.13]+ko03040//Spliceosome	XP_003598370.1|1.1e-279|zinc induced facilitator-like protein [Medicago truncatula]	GO:0051179//localization;GO:0006810//transport;GO:0055085//transmembrane transport;GO:0051234//establishment of localization;GO:0016021//integral component of membrane;GO:0044425//membrane part;GO:0016020//membrane;GO:0031224//intrinsic component of membrane;GO:0005215//transporter activity;
Medtr3g011910	2.343	0.946	-1.31708	4.3906e-12	4.89998e-13			K04733//interleukin-1 receptor-associated kinase 4 [EC:2.7.11.1];K04733//interleukin-1 receptor-associated kinase 4 [EC:2.7.11.1]	XP_013458902.1|0.0e+00|cysteine-rich receptor-kinase-like protein [Medicago truncatula]	GO:0016310//phosphorylation;GO:0009987//cellular process;GO:0006468//protein phosphorylation;GO:0006793//phosphorus metabolic process;GO:0019538//protein metabolic process;GO:0043412//macromolecule modification;GO:0044260//cellular macromolecule metabolic process;GO:0044238//primary metabolic process;GO:1901564//organonitrogen compound metabolic process;GO:0006464//cellular protein modification p…
Medtr3g011930	0.113	1.416	3.65696	6.99698e-20	5.30533e-21			K04733//interleukin-1 receptor-associated kinase 4 [EC:2.7.11.1]	XP_004499810.1|1.1e-229|PREDICTED: cysteine-rich receptor-like protein kinase 25 [Cicer arietinum]	GO:0009987//cellular process;GO:0008152//metabolic process;GO:0006464//cellular protein modification process;GO:0044260//cellular macromolecule metabolic process;GO:0006468//protein phosphorylation;GO:1901564//organonitrogen compound metabolic process;GO:0006796//phosphate-containing compound metabolic process;GO:0006807//nitrogen compound metabolic process;GO:0043170//macromolecule metabolic pro…
Medtr3g013890	228.09	85.3	-1.4174	0	0			K22419//Delta4-3-oxosteroid 5beta-reductase [EC:1.3.1.3]	AFK45113.1|1.5e-234|unknown [Medicago truncatula]
Medtr3g014615	36.653	94.72	1.37138	2.14687e-49	7.59275e-51				XP_013458967.1|2.6e-39|transmembrane protein, putative [Medicago truncatula]	GO:0044425//membrane part;GO:0031224//intrinsic component of membrane;GO:0016020//membrane;GO:0016021//integral component of membrane;
Medtr3g015830	58.67	190.713	1.70232	7.44136e-164	8.52189e-166				XP_003598580.1|9.5e-49|transmembrane protein, putative [Medicago truncatula]	GO:0016020//membrane;GO:0031224//intrinsic component of membrane;GO:0044425//membrane part;GO:0016021//integral component of membrane;
Medtr3g016080	20.76	60.936	1.55409	2.00573e-35	9.55573e-37				XP_003598595.1|2.5e-36|transmembrane protein, putative [Medicago truncatula]	GO:0031224//intrinsic component of membrane;GO:0016021//integral component of membrane;GO:0044425//membrane part;GO:0016020//membrane;
Medtr3g016275	20.643	4.73	-2.12433	3.52936e-23	2.34982e-24				XP_003598614.1|1.1e-41|transmembrane protein, putative [Medicago truncatula]	GO:0031224//intrinsic component of membrane;GO:0044425//membrane part;GO:0016021//integral component of membrane;GO:0016020//membrane;
Medtr3g016290	43.756	21.823	-1.00224	2.18651e-16	1.95165e-17				XP_003598610.1|2.0e-43|transmembrane protein, putative [Medicago truncatula]	GO:0016020//membrane;GO:0016021//integral component of membrane;GO:0044425//membrane part;GO:0031224//intrinsic component of membrane;
Medtr3g016350	20.643	4.73	-2.12433	3.52936e-23	2.34982e-24				XP_003598614.1|1.1e-41|transmembrane protein, putative [Medicago truncatula]	GO:0031224//intrinsic component of membrane;GO:0044425//membrane part;GO:0016021//integral component of membrane;GO:0016020//membrane;
Medtr3g020780	0.043	0.686	3.98866	1.31348e-10	1.62021e-11			K00512//steroid 17alpha-monooxygenase / 17alpha-hydroxyprogesterone deacetylase [EC:1.14.14.19 1.14.14.32]+ko01100//Metabolic pathways	XP_003598774.1|1.0e-299|cytochrome P450 family protein [Medicago truncatula]	GO:0046914//transition metal ion binding;GO:0046872//metal ion binding;GO:0004497//monooxygenase activity;GO:0046906//tetrapyrrole binding;GO:0048037//cofactor binding;GO:0043169//cation binding;GO:0016705//oxidoreductase activity, acting on paired donors, with incorporation or reduction of molecular oxygen;GO:0097159//organic cyclic compound binding;GO:1901363//heterocyclic compound binding;GO:0…
Medtr3g021295	8.31	3.483	-1.25072	0.000151676	3.57278e-05			K05909//laccase [EC:1.10.3.2];K19788//obg-like ATPase 1	XP_013459028.1|1.4e-32|transmembrane protein, putative [Medicago truncatula]	GO:0031224//intrinsic component of membrane;GO:0016021//integral component of membrane;GO:0044425//membrane part;GO:0016020//membrane;GO:0016772//transferase activity, transferring phosphorus-containing groups;GO:0016773//phosphotransferase activity, alcohol group as acceptor;GO:0016740//transferase activity;GO:0140096//catalytic activity, acting on a protein;GO:0016301//kinase activity;GO:000382…
Medtr3g022615	0.446	1.726	1.95409	0.000816324	0.00022015				XP_013459037.1|5.1e-73|hypothetical protein MTR_3g022615 [Medicago truncatula]	GO:0016021//integral component of membrane;GO:0031224//intrinsic component of membrane;GO:0016020//membrane;GO:0044425//membrane part;GO:0097159//organic cyclic compound binding;GO:1901363//heterocyclic compound binding;GO:0003676//nucleic acid binding;GO:0005488//binding;GO:0003677//DNA binding;
Medtr3g026400	5.463	2.21	-1.27851	1.82935e-20	1.35352e-21			K22279//vicianin beta-glucosidase [EC:3.2.1.119];K22279//vicianin beta-glucosidase [EC:3.2.1.119];K22279//vicianin beta-glucosidase [EC:3.2.1.119]	XP_013459131.1|3.5e-294|glycoside hydrolase family 1 protein [Medicago truncatula]	GO:0071704//organic substance metabolic process;GO:0008152//metabolic process;GO:0005975//carbohydrate metabolic process;GO:0044238//primary metabolic process;GO:0004553//hydrolase activity, hydrolyzing O-glycosyl compounds;GO:0016798//hydrolase activity, acting on glycosyl bonds;GO:0003824//catalytic activity;GO:0016787//hydrolase activity;
Medtr3g026940	54.8	27.35	-1.00138	7.24307e-13	7.77164e-14				XP_003599036.1|3.1e-24|hypothetical protein MTR_3g026940 [Medicago truncatula]
Medtr3g027120	0.44	2.576	2.5426	0.000444743	0.000113582				XP_003599050.1|8.0e-39|hypothetical protein MTR_3g027120 [Medicago truncatula]
Medtr3g027330	0.166	1.286	2.9494	3.81834e-29	2.10637e-30			K13420//LRR receptor-like serine/threonine-protein kinase FLS2 [EC:2.7.11.1]+ko04016//MAPK signaling pathway - plant+ko04626//Plant-pathogen interaction	XP_003599067.1|0.0e+00|receptor-like protein [Medicago truncatula]	GO:0031224//intrinsic component of membrane;GO:0016020//membrane;GO:0044425//membrane part;GO:0016021//integral component of membrane;
Medtr3g027940	16.443	7.403	-1.14911	8.97508e-38	4.0643e-39			K13420//LRR receptor-like serine/threonine-protein kinase FLS2 [EC:2.7.11.1]+ko04016//MAPK signaling pathway - plant+ko04626//Plant-pathogen interaction	XP_003599106.1|1.7e-211|DNA-damage-repair/toleration DRT100-like protein [Medicago truncatula]
Medtr3g028260	12.583	3.606	-1.80122	1.81914e-09	2.44616e-10				XP_003599132.1|1.2e-27|transmembrane protein, putative [Medicago truncatula]	GO:0031224//intrinsic component of membrane;GO:0016021//integral component of membrane;GO:0044425//membrane part;GO:0016020//membrane;
Medtr3g028270	45.14	12.92	-1.80349	6.93578e-32	3.55614e-33				XP_003599133.1|2.1e-27|transmembrane protein, putative [Medicago truncatula]	GO:0031224//intrinsic component of membrane;GO:0016021//integral component of membrane;GO:0044425//membrane part;GO:0016020//membrane;
Medtr3g028340	8.316	2.593	-1.6814	3.98801e-06	7.47899e-07				XP_003599137.1|5.6e-28|transmembrane protein, putative [Medicago truncatula]	GO:0031224//intrinsic component of membrane;GO:0044425//membrane part;GO:0016021//integral component of membrane;GO:0016020//membrane;
Medtr3g028450	7.926	3.496	-1.17981	0.000805632	0.000216845				XP_003599144.1|5.1e-29|transmembrane protein, putative [Medicago truncatula]	GO:0016020//membrane;GO:0044425//membrane part;GO:0031224//intrinsic component of membrane;GO:0016021//integral component of membrane;
Medtr3g028495	25.6	8.303	-1.62333	9.88683e-16	9.08387e-17				XP_013459159.1|4.6e-27|transmembrane protein, putative [Medicago truncatula]	GO:0044425//membrane part;GO:0016021//integral component of membrane;GO:0016020//membrane;GO:0031224//intrinsic component of membrane;
Medtr3g030250	0.56	0.046	-3.63195	2.56544e-06	4.69978e-07			K11649//SWI/SNF related-matrix-associated actin-dependent regulator of chromatin subfamily C;K21596//calmodulin-binding transcription activator;K04079//molecular chaperone HtpG+ko04141//Protein processing in endoplasmic reticulum+ko04626//Plant-pathogen interaction	XP_003599211.1|5.5e-226|F-box protein interaction domain protein [Medicago truncatula]
Medtr3g031140	2.513	0.743	-1.76127	1.28935e-05	2.58979e-06				XP_003599280.1|8.6e-94|DUF4228 domain protein [Medicago truncatula]
Medtr3g031600	0.403	0.093	-2.09292	1.2901e-05	2.59179e-06			K04733//interleukin-1 receptor-associated kinase 4 [EC:2.7.11.1]	XP_003599320.1|0.0e+00|Serine/Threonine kinase domain protein [Medicago truncatula]	GO:0022414//reproductive process;GO:0008037//cell recognition;GO:0044706//multi-multicellular organism process;GO:0032501//multicellular organismal process;GO:0048544//recognition of pollen;GO:0007154//cell communication;GO:0009856//pollination;GO:0009875//pollen-pistil interaction;GO:0000003//reproduction;GO:0009987//cellular process;GO:0051704//multi-organism process;GO:0044425//membrane part;G…
Medtr3g031650	46.146	20.523	-1.1758	2.92257e-90	6.12512e-92			K09753//cinnamoyl-CoA reductase [EC:1.2.1.44]+ko01100//Metabolic pathways+ko01110//Biosynthesis of secondary metabolites+ko00940//Phenylpropanoid biosynthesis;K09753//cinnamoyl-CoA reductase [EC:1.2.1.44]+ko01100//Metabolic pathways+ko01110//Biosynthesis of secondary metabolites+ko00940//Phenylpropanoid biosynthesis	XP_003599326.1|3.1e-154|cinnamoyl-CoA reductase-like protein [Medicago truncatula]	GO:0050662//coenzyme binding;GO:0005488//binding;GO:0003824//catalytic activity;GO:0048037//cofactor binding;
Medtr3g032700	0.78	0.17	-2.18707	4.61573e-06	8.72876e-07		Hordeum vulgare subsp. vulgare mRNA for predicted protein, partial cds, clone: NIASHv3149K09	K01102//pyruvate dehydrogenase phosphatase [EC:3.1.3.43]	XP_003599394.2|1.2e-248|serine/threonine phosphatase family, 2C domain protein [Medicago truncatula]	GO:0016787//hydrolase activity;GO:0003824//catalytic activity;GO:0004722//protein serine/threonine phosphatase activity;GO:0140096//catalytic activity, acting on a protein;GO:0004721//phosphoprotein phosphatase activity;GO:0043167//ion binding;GO:0016788//hydrolase activity, acting on ester bonds;GO:0005488//binding;GO:0016791//phosphatase activity;GO:0042578//phosphoric ester hydrolase activity;…
Medtr3g034610	0.056	0.39	2.76459	0.000478963	0.000123397			K13172//serine/arginine repetitive matrix protein 2	XP_003599528.2|1.9e-240|specific tissue protein [Medicago truncatula]
Medtr3g035685	1.836	0.66	-1.46713	3.81307e-09	5.27008e-10			K20000//maturase K	AFC38300.1|3.1e-293|maturase K (chloroplast) [Medicago cretacea]
Medtr3g037330	18.93	7.816	-1.27188	2.93788e-154	3.60637e-156			K01530//phospholipid-translocating ATPase [EC:7.6.2.1];K01530//phospholipid-translocating ATPase [EC:7.6.2.1]	XP_013459409.1|0.0e+00|phospholipid-transporting ATPase-like protein [Medicago truncatula]	GO:0051234//establishment of localization;GO:0051179//localization;GO:0061024//membrane organization;GO:0006810//transport;GO:0016043//cellular component organization;GO:0006900//vesicle budding from membrane;GO:0048194//Golgi vesicle budding;GO:0071840//cellular component organization or biogenesis;GO:0009987//cellular process;GO:0006996//organelle organization;GO:0016192//vesicle-mediated trans…
Medtr3g045790	24.183	11.743	-1.04104	1.80667e-28	1.01557e-29				XP_013459517.1|5.9e-127|DUF4228 domain protein [Medicago truncatula]
Medtr3g046760	28.406	13.87	-1.03292	1.14585e-36	5.31754e-38			K03189//urease accessory protein;K02541//DNA replication licensing factor MCM3 [EC:3.6.4.12]+ko03030//DNA replication	XP_003599789.2|1.4e-140|eukaryotic cytochrome b561 protein [Medicago truncatula]	GO:0008152//metabolic process;GO:0055114//oxidation-reduction process;GO:0031224//intrinsic component of membrane;GO:0016021//integral component of membrane;GO:0044425//membrane part;GO:0016020//membrane;
Medtr3g049103	0.876	3.06	1.80926	1.57643e-06	2.82128e-07				XP_013459682.1|8.1e-86|hypothetical protein MTR_3g049103 [Medicago truncatula]	GO:0044425//membrane part;GO:0016021//integral component of membrane;GO:0031224//intrinsic component of membrane;GO:0016020//membrane;GO:0016301//kinase activity;GO:0016740//transferase activity;GO:0003824//catalytic activity;GO:0016772//transferase activity, transferring phosphorus-containing groups;
Medtr3g051530	1.193	3.756	1.65514	0.000181396	4.33325e-05				XP_003600081.1|2.9e-49|DUF4228 domain protein [Medicago truncatula]
Medtr3g051690	2.636	0.756	-1.79625	2.83724e-15	2.6684e-16			K03363//cell division cycle 20, cofactor of APC complex+ko04120//Ubiquitin mediated proteolysis	XP_003600092.1|2.1e-272|transducin family protein/WD-40 repeat protein [Medicago truncatula]	GO:0044093//positive regulation of molecular function;GO:0065007//biological regulation;GO:0051171//regulation of nitrogen compound metabolic process;GO:0032270//positive regulation of cellular protein metabolic process;GO:1904668//positive regulation of ubiquitin protein ligase activity;GO:0051247//positive regulation of protein metabolic process;GO:0031396//regulation of protein ubiquitination;…
Medtr3g052068	0.176	1.19	2.75888	0.00063048	0.000166326			K15382//solute carrier family 50 (sugar transporter)	XP_013459803.1|6.0e-74|GRF zinc finger protein [Medicago truncatula]	GO:0016020//membrane;GO:0016021//integral component of membrane;GO:0031224//intrinsic component of membrane;GO:0044425//membrane part;GO:0043167//ion binding;GO:0046872//metal ion binding;GO:0046914//transition metal ion binding;GO:0043169//cation binding;GO:0008270//zinc ion binding;GO:0005488//binding;
Medtr3g053890	1.006	2.55	1.34096	8.80254e-09	1.25416e-09			K00830//alanine-glyoxylate transaminase / serine-glyoxylate transaminase / serine-pyruvate transaminase [EC:2.6.1.44 2.6.1.45 2.6.1.51]+ko00250//Alanine, aspartate and glutamate metabolism+ko04146//Peroxisome+ko01100//Metabolic pathways+ko01110//Biosynthesis of secondary metabolites+ko00260//Glycine, serine and threonine metabolism+ko01200//Carbon metabolism+ko00630//Glyoxylate and dicarboxylate …	XP_003600159.1|3.9e-230|serine-glyoxylate aminotransferase-like protein [Medicago truncatula]	GO:0016769//transferase activity, transferring nitrogenous groups;GO:0008483//transaminase activity;GO:0016740//transferase activity;GO:0003824//catalytic activity;
Medtr3g054010	1.92	0.736	-1.37951	7.08237e-08	1.09681e-08				XP_013459882.1|2.4e-260|extracellular ligand-gated ion channel protein [Medicago truncatula]	GO:0016021//integral component of membrane;GO:0016020//membrane;GO:0031224//intrinsic component of membrane;GO:0044425//membrane part;
Medtr3g054230	13.096	2.82	-2.21416	3.18279e-32	1.61641e-33				XP_013459898.1|8.6e-88|hypothetical protein MTR_3g054230 [Medicago truncatula]
Medtr3g054320	0.296	0	-4.98096	0.000169494	4.02864e-05			K01184//polygalacturonase [EC:3.2.1.15]+ko00040//Pentose and glucuronate interconversions+ko01100//Metabolic pathways	XP_013459901.1|4.8e-236|polygalacturonase/glycoside hydrolase family protein [Medicago truncatula]	GO:0008152//metabolic process;GO:0071704//organic substance metabolic process;GO:0044238//primary metabolic process;GO:0071555//cell wall organization;GO:0045229//external encapsulating structure organization;GO:0071554//cell wall organization or biogenesis;GO:0005975//carbohydrate metabolic process;GO:0071840//cellular component organization or biogenesis;GO:0009987//cellular process;GO:0016043/…
Medtr3g055130	0.81	2.613	1.69146	4.32223e-05	9.38044e-06			K05387//glutamate receptor, ionotropic, plant	XP_003600179.2|2.6e-81|pathogenesis-related protein bet V I family protein [Medicago truncatula]	GO:0009607//response to biotic stimulus;GO:0006952//defense response;GO:0050896//response to stimulus;GO:0006950//response to stress;
Medtr3g055230	0.276	0.626	1.18084	3.24155e-06	6.0148e-07		NB-ARC domain-containing disease resistance protein (best arabidopsis hit)	K13459//disease resistance protein RPS2+ko04626//Plant-pathogen interaction;K13459//disease resistance protein RPS2+ko04626//Plant-pathogen interaction;K13459//disease resistance protein RPS2+ko04626//Plant-pathogen interaction;K13459//disease resistance protein RPS2+ko04626//Plant-pathogen interaction	XP_003600185.2|0.0e+00|disease resistance protein (CC-NBS-LRR class) family protein [Medicago truncatula]	GO:0006952//defense response;GO:0050896//response to stimulus;GO:0006950//response to stress;GO:0043531//ADP binding;GO:1901265//nucleoside phosphate binding;GO:0030554//adenyl nucleotide binding;GO:0032555//purine ribonucleotide binding;GO:0036094//small molecule binding;GO:0000166//nucleotide binding;GO:0032553//ribonucleotide binding;GO:0032559//adenyl ribonucleotide binding;GO:0043167//ion bi…
Medtr3g055570	801.996	1746.43	1.12439	0	0			K02183//calmodulin+ko04016//MAPK signaling pathway - plant+ko04626//Plant-pathogen interaction+ko04070//Phosphatidylinositol signaling system	XP_003600213.2|1.3e-97|EF hand calcium-binding family protein [Medicago truncatula]	GO:0005509//calcium ion binding;GO:0046872//metal ion binding;GO:0043167//ion binding;GO:0005488//binding;GO:0043169//cation binding;
Medtr3g056270	0	0.223	5.44865	6.76602e-06	1.30838e-06			K07466//replication factor A1+ko03420//Nucleotide excision repair+ko03030//DNA replication+ko03440//Homologous recombination+ko03430//Mismatch repair	XP_003600272.2|0.0e+00|replication factor-A carboxy-terminal domain protein [Medicago truncatula]
Medtr3g060830	0.66	0.056	-3.51702	0.00049386	0.000127734				XP_003600407.2|6.4e-109|hypothetical protein MTR_3g060830 [Medicago truncatula]
Medtr3g061170	50.533	20.393	-1.30775	3.62861e-59	1.10949e-60			K01956//carbamoyl-phosphate synthase small subunit [EC:6.3.5.5]+ko00250//Alanine, aspartate and glutamate metabolism+ko01100//Metabolic pathways+ko00240//Pyrimidine metabolism;K03686//molecular chaperone DnaJ;K09510//DnaJ homolog subfamily B member 4;K09523//DnaJ homolog subfamily C member 3+ko04141//Protein processing in endoplasmic reticulum	XP_003600440.1|4.8e-86|chaperone DnaJ domain protein [Medicago truncatula]	GO:0043226//organelle;GO:0009507//chloroplast;GO:0044444//cytoplasmic part;GO:0005623//cell;GO:0044424//intracellular part;GO:0043227//membrane-bounded organelle;GO:0009536//plastid;GO:0044464//cell part;GO:0043231//intracellular membrane-bounded organelle;GO:0005737//cytoplasm;GO:0043229//intracellular organelle;GO:0005622//intracellular;
Medtr3g062600	8.65	2.706	-1.67555	1.06156e-20	7.75906e-22			K02866//large subunit ribosomal protein L10e+ko03010//Ribosome	XP_003600557.1|2.4e-125|60S ribosomal protein L10-2 [Medicago truncatula]	GO:0044238//primary metabolic process;GO:0034641//cellular nitrogen compound metabolic process;GO:0043170//macromolecule metabolic process;GO:0006807//nitrogen compound metabolic process;GO:0044249//cellular biosynthetic process;GO:0044237//cellular metabolic process;GO:0044260//cellular macromolecule metabolic process;GO:0044271//cellular nitrogen compound biosynthetic process;GO:0044267//cellul…
Medtr3g063120	22.543	5.663	-1.99141	6.89636e-155	8.41395e-157			K14175//(3S,6E)-nerolidol synthase [EC:4.2.3.48]+ko00909//Sesquiterpenoid and triterpenoid biosynthesis+ko01100//Metabolic pathways;K15086//(3S)-linalool synthase [EC:4.2.3.25]+ko00902//Monoterpenoid biosynthesis+ko01110//Biosynthesis of secondary metabolites	XP_013460516.1|2.1e-294|(3S)-linalool/(E)-nerolidol/(E,E)-geranyl linalool synthase [Medicago truncatula]	GO:0008152//metabolic process;GO:0046872//metal ion binding;GO:0010333//terpene synthase activity;GO:0003824//catalytic activity;GO:0000287//magnesium ion binding;GO:0043169//cation binding;GO:0016838//carbon-oxygen lyase activity, acting on phosphates;GO:0043167//ion binding;GO:0016829//lyase activity;GO:0005488//binding;GO:0016835//carbon-oxygen lyase activity;
Medtr3g063140	20.983	6.806	-1.62247	2.48481e-114	4.17543e-116			K14175//(3S,6E)-nerolidol synthase [EC:4.2.3.48]+ko00909//Sesquiterpenoid and triterpenoid biosynthesis+ko01100//Metabolic pathways;K15086//(3S)-linalool synthase [EC:4.2.3.25]+ko00902//Monoterpenoid biosynthesis+ko01110//Biosynthesis of secondary metabolites	XP_013460518.1|6.7e-307|(3S)-linalool/(E)-nerolidol/(E,E)-geranyl linalool synthase [Medicago truncatula]	GO:0008152//metabolic process;GO:0003824//catalytic activity;GO:0043167//ion binding;GO:0010333//terpene synthase activity;GO:0005488//binding;GO:0043169//cation binding;GO:0016829//lyase activity;GO:0016835//carbon-oxygen lyase activity;GO:0016838//carbon-oxygen lyase activity, acting on phosphates;GO:0046872//metal ion binding;GO:0000287//magnesium ion binding;
Medtr3g063160	6.15	1.596	-1.9464	3.02419e-24	1.93539e-25			K14175//(3S,6E)-nerolidol synthase [EC:4.2.3.48]+ko00909//Sesquiterpenoid and triterpenoid biosynthesis+ko01100//Metabolic pathways;K15086//(3S)-linalool synthase [EC:4.2.3.25]+ko00902//Monoterpenoid biosynthesis+ko01110//Biosynthesis of secondary metabolites	XP_013460519.1|4.9e-166|(3S)-linalool/(E)-nerolidol/(E,E)-geranyl linalool synthase [Medicago truncatula]	GO:0008152//metabolic process;GO:0016838//carbon-oxygen lyase activity, acting on phosphates;GO:0043167//ion binding;GO:0043169//cation binding;GO:0000287//magnesium ion binding;GO:0005488//binding;GO:0016835//carbon-oxygen lyase activity;GO:0046872//metal ion binding;GO:0010333//terpene synthase activity;GO:0016829//lyase activity;GO:0003824//catalytic activity;
Medtr3g063170	17.063	4.763	-1.83915	7.53239e-111	1.3052e-112			K14175//(3S,6E)-nerolidol synthase [EC:4.2.3.48]+ko00909//Sesquiterpenoid and triterpenoid biosynthesis+ko01100//Metabolic pathways;K15086//(3S)-linalool synthase [EC:4.2.3.25]+ko00902//Monoterpenoid biosynthesis+ko01110//Biosynthesis of secondary metabolites	XP_013460520.1|2.5e-306|(3S)-linalool/(E)-nerolidol/(E,E)-geranyl linalool synthase [Medicago truncatula]	GO:0008152//metabolic process;GO:0016829//lyase activity;GO:0000287//magnesium ion binding;GO:0010333//terpene synthase activity;GO:0046872//metal ion binding;GO:0005488//binding;GO:0003824//catalytic activity;GO:0016838//carbon-oxygen lyase activity, acting on phosphates;GO:0043169//cation binding;GO:0043167//ion binding;GO:0016835//carbon-oxygen lyase activity;
Medtr3g063240	0.396	1.466	1.89106	6.16801e-07	1.0547e-07				XP_013460527.1|1.4e-180|DMT(drug/metabolite transporter) superfamily permease [Medicago truncatula]	GO:0031224//intrinsic component of membrane;GO:0016021//integral component of membrane;GO:0044425//membrane part;GO:0016020//membrane;
Medtr3g064480	3.323	1.416	-1.2274	3.87517e-05	8.34784e-06			K00963//UTP--glucose-1-phosphate uridylyltransferase [EC:2.7.7.9]+ko00520//Amino sugar and nucleotide sugar metabolism+ko00040//Pentose and glucuronate interconversions+ko01100//Metabolic pathways+ko00052//Galactose metabolism+ko00500//Starch and sucrose metabolism	XP_003600630.2|3.6e-104|UTP-glucose-1-phosphate uridylyltransferase [Medicago truncatula]	GO:1901135//carbohydrate derivative metabolic process;GO:0009987//cellular process;GO:0044260//cellular macromolecule metabolic process;GO:0044262//cellular carbohydrate metabolic process;GO:1901360//organic cyclic compound metabolic process;GO:0071704//organic substance metabolic process;GO:0055086//nucleobase-containing small molecule metabolic process;GO:0006073//cellular glucan metabolic proc…
Medtr3g064580	0.43	0.936	1.12595	0.000128157	2.978e-05	NAC	NAC domain containing protein 17 (best arabidopsis hit)	K00521//ferric-chelate reductase [EC:1.16.1.7];K13126//polyadenylate-binding protein+ko03015//mRNA surveillance pathway+ko03018//RNA degradation+ko03013//RNA transport;K05941//glutathione gamma-glutamylcysteinyltransferase [EC:2.3.2.15];K16296//serine carboxypeptidase-like clade I [EC:3.4.16.-]	XP_003600640.1|0.0e+00|NAC transcription factor-like protein [Medicago truncatula]	GO:0031323//regulation of cellular metabolic process;GO:0050789//regulation of biological process;GO:0044238//primary metabolic process;GO:0051252//regulation of RNA metabolic process;GO:0016070//RNA metabolic process;GO:0006139//nucleobase-containing compound metabolic process;GO:0071704//organic substance metabolic process;GO:1901576//organic substance biosynthetic process;GO:0097659//nucleic a…
Medtr3g064610	0.523	1.123	1.09833	2.70144e-06	4.97016e-07		Medicago truncatula Sucrose synthase (MTR_6g081120) mRNA, complete cds	K00695//sucrose synthase [EC:2.4.1.13]+ko01100//Metabolic pathways+ko00500//Starch and sucrose metabolism	XP_020216941.1|0.0e+00|sucrose synthase 6-like isoform X1 [Cajanus cajan]	GO:0005984//disaccharide metabolic process;GO:0044262//cellular carbohydrate metabolic process;GO:0008152//metabolic process;GO:0005985//sucrose metabolic process;GO:0009987//cellular process;GO:0005975//carbohydrate metabolic process;GO:0044237//cellular metabolic process;GO:0044238//primary metabolic process;GO:0009311//oligosaccharide metabolic process;GO:0071704//organic substance metabolic p…
Medtr3g067370	4.49	14.063	1.64813	2.50036e-13	2.61639e-14				XP_003600748.1|5.1e-48|transmembrane protein, putative [Medicago truncatula]	GO:0031224//intrinsic component of membrane;GO:0044425//membrane part;GO:0016021//integral component of membrane;GO:0016020//membrane;
Medtr3g067550	2.586	5.29	1.03308	0.000697679	0.000185459				XP_013460625.1|2.2e-67|albumin I [Medicago truncatula]
Medtr3g067555	2.586	5.29	1.03308	0.000697679	0.000185459				XP_013460625.1|3.8e-79|albumin I [Medicago truncatula]
Medtr3g067570	1.193	3.646	1.61267	0.000564925	0.000147552				XP_013460631.1|1.2e-52|albumin I [Medicago truncatula]	GO:0016020//membrane;GO:0031224//intrinsic component of membrane;GO:0016021//integral component of membrane;GO:0044425//membrane part;
Medtr3g067770	1.063	0.356	-1.56445	0.000995133	0.000272199			K04733//interleukin-1 receptor-associated kinase 4 [EC:2.7.11.1];K04733//interleukin-1 receptor-associated kinase 4 [EC:2.7.11.1];K04733//interleukin-1 receptor-associated kinase 4 [EC:2.7.11.1]	XP_013460657.1|5.3e-207|kinase 1B [Medicago truncatula]	GO:0043168//anion binding;GO:0032555//purine ribonucleotide binding;GO:0016772//transferase activity, transferring phosphorus-containing groups;GO:0004674//protein serine/threonine kinase activity;GO:0003824//catalytic activity;GO:0043167//ion binding;GO:0036094//small molecule binding;GO:1901363//heterocyclic compound binding;GO:0016740//transferase activity;GO:0097159//organic cyclic compound b…
Medtr3g067780	1.873	0.763	-1.29189	0.000398115	0.000100616			K04733//interleukin-1 receptor-associated kinase 4 [EC:2.7.11.1]	XP_013460661.1|1.7e-135|Serine/Threonine kinase family protein [Medicago truncatula]	GO:0032555//purine ribonucleotide binding;GO:0097159//organic cyclic compound binding;GO:0016301//kinase activity;GO:0016772//transferase activity, transferring phosphorus-containing groups;GO:0097367//carbohydrate derivative binding;GO:0000166//nucleotide binding;GO:0036094//small molecule binding;GO:0035639//purine ribonucleoside triphosphate binding;GO:0005524//ATP binding;GO:0017076//purine n…
Medtr3g068150	0.133	1.28	3.22849	2.09604e-07	3.40448e-08			K21919//BTB/POZ domain-containing protein KCTD9	XP_013460714.1|6.3e-121|thylakoid lumenal 15 kDa protein [Medicago truncatula]
Medtr3g069030	3.836	7.966	1.05481	1.53847e-20	1.13312e-21		Regulator of chromosome condensation (RCC1) family protein (best arabidopsis hit)	K10614//E3 ubiquitin-protein ligase HERC3 [EC:2.3.2.26]+ko04120//Ubiquitin mediated proteolysis	XP_003600756.1|1.3e-277|chromosome condensation regulator RCC1 repeat protein [Medicago truncatula]
Medtr3g069050	10.736	4.5	-1.25254	9.4818e-49	3.40308e-50			K04733//interleukin-1 receptor-associated kinase 4 [EC:2.7.11.1]	XP_003600760.1|0.0e+00|wall-associated receptor kinase-like protein [Medicago truncatula]	GO:0007154//cell communication;GO:0050896//response to stimulus;GO:0007166//cell surface receptor signaling pathway;GO:0065007//biological regulation;GO:0051716//cellular response to stimulus;GO:0050794//regulation of cellular process;GO:0023052//signaling;GO:0050789//regulation of biological process;GO:0009987//cellular process;GO:0007165//signal transduction;GO:0071944//cell periphery;GO:004446…
Medtr3g069160	0.96	1.986	1.16264	6.83174e-07	1.17459e-07			K01930//folylpolyglutamate synthase [EC:6.3.2.17]+ko01100//Metabolic pathways+ko00790//Folate biosynthesis;K01930//folylpolyglutamate synthase [EC:6.3.2.17]+ko01100//Metabolic pathways+ko00790//Folate biosynthesis;K01930//folylpolyglutamate synthase [EC:6.3.2.17]+ko01100//Metabolic pathways+ko00790//Folate biosynthesis	XP_013460731.1|0.0e+00|folylpolyglutamate synthase [Medicago truncatula]	GO:0008152//metabolic process;GO:0006730//one-carbon metabolic process;GO:0009987//cellular process;GO:0044237//cellular metabolic process;GO:0044281//small molecule metabolic process;GO:0005622//intracellular;GO:0005737//cytoplasm;GO:0044424//intracellular part;GO:0005623//cell;GO:0044464//cell part;GO:0004326//tetrahydrofolylpolyglutamate synthase activity;GO:0036094//small molecule binding;GO:…
Medtr3g070210	346.436	811.493	1.22654	0	0			K09872//aquaporin PIP;K09872//aquaporin PIP;K09872//aquaporin PIP	XP_003600863.1|3.8e-166|major intrinsic protein (MIP) family transporter [Medicago truncatula]	GO:0016021//integral component of membrane;GO:0044425//membrane part;GO:0016020//membrane;GO:0031224//intrinsic component of membrane;GO:0005215//transporter activity;
Medtr3g070490	46.403	20.32	-1.18947	2.11331e-37	9.62533e-39				XP_003600889.2|7.3e-69|early flowering protein [Medicago truncatula]	GO:0048573//photoperiodism, flowering;GO:0065007//biological regulation;GO:0048580//regulation of post-embryonic development;GO:0061458//reproductive system development;GO:0009416//response to light stimulus;GO:0071482//cellular response to light stimulus;GO:0009314//response to radiation;GO:0009909//regulation of flower development;GO:0051239//regulation of multicellular organismal process;GO:00…
Medtr3g070860	104.25	40.043	-1.37893	7.30145e-305	4.48142e-307			K05278//flavonol synthase [EC:1.14.20.6]+ko01100//Metabolic pathways+ko01110//Biosynthesis of secondary metabolites+ko00941//Flavonoid biosynthesis	XP_003600918.1|8.6e-213|leucoanthocyanidin dioxygenase-like protein [Medicago truncatula]	GO:0051213//dioxygenase activity;GO:0003824//catalytic activity;GO:0043169//cation binding;GO:0005488//binding;GO:0043167//ion binding;GO:0016491//oxidoreductase activity;GO:0046872//metal ion binding;
Medtr3g071930	7.72	17.246	1.16118	2.65832e-08	3.95165e-09				XP_003600998.1|6.1e-42|transmembrane protein, putative [Medicago truncatula]	GO:0044425//membrane part;GO:0031224//intrinsic component of membrane;GO:0016021//integral component of membrane;GO:0016020//membrane;
Medtr3g072170	197.833	45.516	-2.11835	7.78292e-267	5.41774e-269				XP_003601026.1|2.2e-49|hypoxia-responsive family protein [Medicago truncatula]	GO:0016021//integral component of membrane;GO:0016020//membrane;GO:0031224//intrinsic component of membrane;GO:0044425//membrane part;
Medtr3g072320	1.52	0.37	-2.03308	5.58042e-10	7.1948e-11			K12761//carbon catabolite-derepressing protein kinase [EC:2.7.11.1];K07198//5'-AMP-activated protein kinase, catalytic alpha subunit [EC:2.7.11.11]	XP_013460787.1|1.4e-246|CBL-interacting kinase [Medicago truncatula]	GO:0044238//primary metabolic process;GO:0009987//cellular process;GO:0044260//cellular macromolecule metabolic process;GO:0018210//peptidyl-threonine modification;GO:0044237//cellular metabolic process;GO:0006793//phosphorus metabolic process;GO:0050896//response to stimulus;GO:0065007//biological regulation;GO:0007165//signal transduction;GO:0018193//peptidyl-amino acid modification;GO:0016310/…
Medtr3g072520	13.663	106.146	2.95932	0	0			K17500//integrin-linked kinase-associated serine/threonine phosphatase 2C [EC:3.1.3.16]	XP_003601057.1|7.9e-220|nodulin MtN21/EamA-like transporter family protein [Medicago truncatula]	GO:0046942//carboxylic acid transport;GO:0065008//regulation of biological quality;GO:0006865//amino acid transport;GO:0032973//amino acid export;GO:0050801//ion homeostasis;GO:0051234//establishment of localization;GO:0065007//biological regulation;GO:0006810//transport;GO:0042592//homeostatic process;GO:0043090//amino acid import;GO:0015711//organic anion transport;GO:0071705//nitrogen compound…
Medtr3g072530	15	32.343	1.10872	2.43897e-68	6.72724e-70			K17500//integrin-linked kinase-associated serine/threonine phosphatase 2C [EC:3.1.3.16];K17500//integrin-linked kinase-associated serine/threonine phosphatase 2C [EC:3.1.3.16]	XP_003601059.1|1.1e-171|nodulin MtN21/EamA-like transporter family protein [Medicago truncatula]	GO:0051234//establishment of localization;GO:0080144//amino acid homeostasis;GO:0006865//amino acid transport;GO:0046942//carboxylic acid transport;GO:0065008//regulation of biological quality;GO:0006810//transport;GO:0043090//amino acid import;GO:0071705//nitrogen compound transport;GO:0065007//biological regulation;GO:0006811//ion transport;GO:0051179//localization;GO:0015849//organic acid tran…
Medtr3g072610	6.653	2.08	-1.67575	2.91858e-16	2.6182e-17	AP2-EREBP		K09286//EREBP-like factor	XP_003601066.1|4.0e-120|AP2 domain class transcription factor [Medicago truncatula]	GO:0006139//nucleobase-containing compound metabolic process;GO:0006725//cellular aromatic compound metabolic process;GO:1901576//organic substance biosynthetic process;GO:0009058//biosynthetic process;GO:0090304//nucleic acid metabolic process;GO:0034654//nucleobase-containing compound biosynthetic process;GO:0044238//primary metabolic process;GO:0044260//cellular macromolecule metabolic process…
Medtr3g073180	82.743	30.986	-1.41549	0	0			K10534//nitrate reductase (NAD(P)H) [EC:1.7.1.1 1.7.1.2 1.7.1.3]+ko00910//Nitrogen metabolism	XP_003601114.2|0.0e+00|nitrate reductase [NADH]-like protein [Medicago truncatula]	GO:0042136//neurotransmitter biosynthetic process;GO:0042128//nitrate assimilation;GO:0034641//cellular nitrogen compound metabolic process;GO:0009058//biosynthetic process;GO:0071704//organic substance metabolic process;GO:0001505//regulation of neurotransmitter levels;GO:0071941//nitrogen cycle metabolic process;GO:0044237//cellular metabolic process;GO:2001057//reactive nitrogen species metabo…
Medtr3g073730	0.436	1.143	1.39185	3.89332e-07	6.50002e-08			K17469//sulfate transporter 2, low-affinity	XP_013460836.1|0.0e+00|sulfate/bicarbonate/oxalate exchanger and transporter sat-1 [Medicago truncatula]	GO:0016020//membrane;GO:0044425//membrane part;GO:0016021//integral component of membrane;GO:0031224//intrinsic component of membrane;GO:0005215//transporter activity;GO:0015116//sulfate transmembrane transporter activity;GO:1901682//sulfur compound transmembrane transporter activity;GO:0008509//anion transmembrane transporter activity;GO:0008271//secondary active sulfate transmembrane transporte…
Medtr3g074050	1.223	4.973	1.93571	2.69282e-19	2.09116e-20			K14399//polyribonucleotide 5'-hydroxyl-kinase [EC:2.7.1.78]+ko03015//mRNA surveillance pathway;K19996//phosphatidylinositol transfer protein SFH5;K14399//polyribonucleotide 5'-hydroxyl-kinase [EC:2.7.1.78]+ko03015//mRNA surveillance pathway;K19996//phosphatidylinositol transfer protein SFH5;K14399//polyribonucleotide 5'-hydroxyl-kinase [EC:2.7.1.78]+ko03015//mRNA surveillance pathway;K19996//phos…	XP_013460856.1|6.2e-186|Sec14p-like phosphatidylinositol transfer family protein [Medicago truncatula]
Medtr3g074380	9.75	4.673	-1.06029	4.31442e-20	3.23904e-21			K08150//MFS transporter, SP family, solute carrier family 2 (myo-inositol transporter), member 13	XP_013460888.1|4.7e-206|sugar porter (SP) family MFS transporter [Medicago truncatula]	GO:0008643//carbohydrate transport;GO:0051234//establishment of localization;GO:0051179//localization;GO:0071702//organic substance transport;GO:0006810//transport;GO:0016020//membrane;GO:0016021//integral component of membrane;GO:0031224//intrinsic component of membrane;GO:0044425//membrane part;
Medtr3g074410	0.423	0.086	-2.25398	0.000246066	6.01074e-05		NB-ARC domain-containing disease resistance protein (best arabidopsis hit); disease resistance protein RPM1, putative (best rice hit)	K08150//MFS transporter, SP family, solute carrier family 2 (myo-inositol transporter), member 13	XP_013460891.1|1.3e-291|sugar porter (SP) family MFS transporter [Medicago truncatula]	GO:0008643//carbohydrate transport;GO:1905950//monosaccharide transmembrane transport;GO:0015749//monosaccharide transport;GO:0055085//transmembrane transport;GO:0071702//organic substance transport;GO:0035428//hexose transmembrane transport;GO:0008645//hexose transport;GO:0034219//carbohydrate transmembrane transport;GO:0015758//glucose transport;GO:0051234//establishment of localization;GO:0051…
Medtr3g075450	2.87	6.39	1.15702	5.13501e-29	2.84808e-30				XP_013460978.1|0.0e+00|sieve element occlusion protein [Medicago truncatula]	GO:0031224//intrinsic component of membrane;GO:0044425//membrane part;GO:0016021//integral component of membrane;GO:0016020//membrane;
Medtr3g076960	31.853	12.563	-1.34101	9.08735e-39	3.98931e-40				XP_003601185.1|5.4e-90|phloem specific protein [Medicago truncatula]
Medtr3g077870	161.426	14.38	-3.48724	0	0		Disease resistance protein (CC-NBS-LRR class) family (best arabidopsis hit)		XP_003601269.1|2.2e-186|inactive poly [ADP-ribose] polymerase SRO4 [Medicago truncatula]	GO:0003824//catalytic activity;GO:0016757//transferase activity, transferring glycosyl groups;GO:0003950//NAD+ ADP-ribosyltransferase activity;GO:0016740//transferase activity;GO:0016763//transferase activity, transferring pentosyl groups;
Medtr3g078300	36.556	123.136	1.75299	7.59345e-253	5.65529e-255				XP_013461028.1|4.1e-102|DUF4228 domain protein [Medicago truncatula]
Medtr3g078420	234.463	85.52	-1.45373	4.86829e-128	7.3425e-130				XP_013461039.1|4.9e-35|UVI1, putative [Medicago truncatula]
Medtr3g078730	0.703	0.223	-1.66053	5.23691e-05	1.15164e-05			K00423//L-ascorbate oxidase [EC:1.10.3.3]+ko01100//Metabolic pathways+ko00053//Ascorbate and aldarate metabolism	XP_013461070.1|0.0e+00|L-ascorbate oxidase [Medicago truncatula]	GO:0005576//extracellular region;GO:0046872//metal ion binding;GO:0005488//binding;GO:0043167//ion binding;GO:0043169//cation binding;GO:0016491//oxidoreductase activity;GO:0046914//transition metal ion binding;GO:0003824//catalytic activity;GO:0005507//copper ion binding;
Medtr3g079170	0.08	0.566	2.82639	0.000377599	9.50637e-05			K00121//S-(hydroxymethyl)glutathione dehydrogenase / alcohol dehydrogenase [EC:1.1.1.284 1.1.1.1]+ko00010//Glycolysis / Gluconeogenesis+ko00350//Tyrosine metabolism+ko01100//Metabolic pathways+ko01110//Biosynthesis of secondary metabolites+ko00071//Fatty acid degradation+ko01200//Carbon metabolism	XP_003601299.1|7.1e-162|zinc-binding alcohol dehydrogenase family protein [Medicago truncatula]	GO:0055114//oxidation-reduction process;GO:0008152//metabolic process;GO:0003824//catalytic activity;GO:0046872//metal ion binding;GO:0016491//oxidoreductase activity;GO:0043169//cation binding;GO:0008270//zinc ion binding;GO:0046914//transition metal ion binding;GO:0043167//ion binding;GO:0005488//binding;
Medtr3g079450	3.41	1.15	-1.56828	1.65085e-31	8.55695e-33			K00454//lipoxygenase [EC:1.13.11.12]+ko00591//Linoleic acid metabolism+ko00592//alpha-Linolenic acid metabolism+ko01100//Metabolic pathways+ko01110//Biosynthesis of secondary metabolites;K00454//lipoxygenase [EC:1.13.11.12]+ko00591//Linoleic acid metabolism+ko00592//alpha-Linolenic acid metabolism+ko01100//Metabolic pathways+ko01110//Biosynthesis of secondary metabolites	XP_003601325.2|0.0e+00|linoleate 13S-lipoxygenase 2-1, related protein [Medicago truncatula]	GO:0009058//biosynthetic process;GO:0044255//cellular lipid metabolic process;GO:0019752//carboxylic acid metabolic process;GO:1901576//organic substance biosynthetic process;GO:0016053//organic acid biosynthetic process;GO:0006631//fatty acid metabolic process;GO:0044238//primary metabolic process;GO:0006633//fatty acid biosynthetic process;GO:0006629//lipid metabolic process;GO:0006082//organic…
Medtr3g080580	0.476	0.13	-1.8985	0.000393916	9.94812e-05			K20665//jasmonoyl-L-amino acid 12-hydroxylase [EC:1.14.14.48]	XP_003601427.1|0.0e+00|cytochrome P450 family protein [Medicago truncatula]	GO:0020037//heme binding;GO:1901363//heterocyclic compound binding;GO:0097159//organic cyclic compound binding;GO:0048037//cofactor binding;GO:0004497//monooxygenase activity;GO:0005488//binding;GO:0003824//catalytic activity;GO:0016705//oxidoreductase activity, acting on paired donors, with incorporation or reduction of molecular oxygen;GO:0046872//metal ion binding;GO:0005506//iron ion binding;…
Medtr3g080860	54.926	26.42	-1.05454	8.6051e-37	3.97405e-38				XP_003601452.1|1.8e-70|hypothetical protein MTR_3g080860 [Medicago truncatula]
Medtr3g081640	0.21	1.593	2.93751	3.99085e-13	4.23728e-14			K14709//solute carrier family 39 (zinc transporter), member 1/2/3	XP_013461171.1|8.1e-203|ZIP zinc/iron transport family protein [Medicago truncatula]	GO:0016020//membrane;GO:0031224//intrinsic component of membrane;GO:0044425//membrane part;GO:0016021//integral component of membrane;GO:0072509//divalent inorganic cation transmembrane transporter activity;GO:0015318//inorganic molecular entity transmembrane transporter activity;GO:0046873//metal ion transmembrane transporter activity;GO:0022857//transmembrane transporter activity;GO:0005215//tr…
Medtr3g082080	1.05	2.383	1.1795	0.000159061	3.75922e-05			K03006//DNA-directed RNA polymerase II subunit RPB1 [EC:2.7.7.6]+ko03020//RNA polymerase	XP_003601473.1|3.9e-148|carbohydrate-binding X8 domain protein [Medicago truncatula]
Medtr3g082700	52.736	23.943	-1.13752	5.86544e-174	6.19031e-176			K08176//MFS transporter, PHS family, inorganic phosphate transporter	XP_016204434.1|1.1e-275|probable inorganic phosphate transporter 1-5 [Arachis ipaensis]	GO:0015698//inorganic anion transport;GO:0051179//localization;GO:0006820//anion transport;GO:0006817//phosphate ion transport;GO:0006811//ion transport;GO:0006810//transport;GO:0051234//establishment of localization;GO:0016020//membrane;GO:0044425//membrane part;GO:0031224//intrinsic component of membrane;GO:0016021//integral component of membrane;GO:0015318//inorganic molecular entity transmemb…
Medtr3g083370	29.526	11.31	-1.38308	9.94355e-76	2.44122e-77			K05933//aminocyclopropanecarboxylate oxidase [EC:1.14.17.4]+ko01100//Metabolic pathways+ko01110//Biosynthesis of secondary metabolites+ko00270//Cysteine and methionine metabolism;K05933//aminocyclopropanecarboxylate oxidase [EC:1.14.17.4]+ko01100//Metabolic pathways+ko01110//Biosynthesis of secondary metabolites+ko00270//Cysteine and methionine metabolism	XP_013461197.1|1.8e-131|1-aminocyclopropane-1-carboxylate oxidase [Medicago truncatula]	GO:0003824//catalytic activity;GO:0046872//metal ion binding;GO:0043169//cation binding;GO:0016491//oxidoreductase activity;GO:0005488//binding;GO:0043167//ion binding;
Medtr3g083570	1.346	4.83	1.89618	2.608e-18	2.12485e-19			K04733//interleukin-1 receptor-associated kinase 4 [EC:2.7.11.1];K01214//isoamylase [EC:3.2.1.68]+ko01100//Metabolic pathways+ko00500//Starch and sucrose metabolism+ko01110//Biosynthesis of secondary metabolites;K04733//interleukin-1 receptor-associated kinase 4 [EC:2.7.11.1];K01214//isoamylase [EC:3.2.1.68]+ko01100//Metabolic pathways+ko00500//Starch and sucrose metabolism+ko01110//Biosynthesis …	XP_013461198.1|2.0e-153|calmodulin-binding family protein [Medicago truncatula]
Medtr3g084500	2.123	4.636	1.06526	5.58388e-19	4.40942e-20		Solanum demissum chromosome 11 clone PGEC591C22, complete sequence.	K12524//bifunctional aspartokinase / homoserine dehydrogenase 1 [EC:2.7.2.4 1.1.1.3]+ko00300//Lysine biosynthesis+ko01230//Biosynthesis of amino acids+ko01100//Metabolic pathways+ko01110//Biosynthesis of secondary metabolites+ko00261//Monobactam biosynthesis+ko00260//Glycine, serine and threonine metabolism+ko00270//Cysteine and methionine metabolism;K12524//bifunctional aspartokinase / homoserin…	XP_004502255.1|0.0e+00|PREDICTED: bifunctional aspartokinase/homoserine dehydrogenase 2, chloroplastic-like isoform X1 [Cicer arietinum]	GO:1901605//alpha-amino acid metabolic process;GO:0044238//primary metabolic process;GO:0019752//carboxylic acid metabolic process;GO:0009066//aspartate family amino acid metabolic process;GO:0046394//carboxylic acid biosynthetic process;GO:0009069//serine family amino acid metabolic process;GO:0044237//cellular metabolic process;GO:0044283//small molecule biosynthetic process;GO:0006082//organic…
Medtr3g084520	175.596	54.503	-1.6864	0	0			K13692//UDP-glucose:(indol-3-yl)acetate beta-D-glucosyltransferase [EC:2.4.1.121]	XP_003601705.1|8.3e-280|flavonoid glucosyltransferase [Medicago truncatula]	GO:0008152//metabolic process;GO:0016758//transferase activity, transferring hexosyl groups;GO:0016757//transferase activity, transferring glycosyl groups;GO:0003824//catalytic activity;GO:0016740//transferase activity;
Medtr3g084530	2.793	0.926	-1.58961	4.44103e-14	4.43936e-15			K13692//UDP-glucose:(indol-3-yl)acetate beta-D-glucosyltransferase [EC:2.4.1.121]	XP_003601706.1|2.9e-277|flavonoid glucosyltransferase [Medicago truncatula]	GO:0008152//metabolic process;GO:0016740//transferase activity;GO:0016757//transferase activity, transferring glycosyl groups;GO:0016758//transferase activity, transferring hexosyl groups;GO:0003824//catalytic activity;
Medtr3g084620	0.823	0	-5.92254	5.91156e-08	9.07335e-09			K08235//xyloglucan:xyloglucosyl transferase [EC:2.4.1.207]	XP_003601713.1|4.0e-165|xyloglucan endotransglucosylase/hydrolase family protein [Medicago truncatula]	GO:0042546//cell wall biogenesis;GO:0071555//cell wall organization;GO:0010383//cell wall polysaccharide metabolic process;GO:0044085//cellular component biogenesis;GO:0010410//hemicellulose metabolic process;GO:0044262//cellular carbohydrate metabolic process;GO:0044264//cellular polysaccharide metabolic process;GO:0010411//xyloglucan metabolic process;GO:0005975//carbohydrate metabolic process;…
Medtr3g084630	128.08	15.1	-3.08318	0	0			K08235//xyloglucan:xyloglucosyl transferase [EC:2.4.1.207]	XP_003601714.1|5.3e-165|xyloglucan endotransglucosylase/hydrolase family protein [Medicago truncatula]	GO:0010410//hemicellulose metabolic process;GO:0071554//cell wall organization or biogenesis;GO:0044238//primary metabolic process;GO:0044036//cell wall macromolecule metabolic process;GO:0044260//cellular macromolecule metabolic process;GO:0016043//cellular component organization;GO:0006073//cellular glucan metabolic process;GO:0044262//cellular carbohydrate metabolic process;GO:0005976//polysac…
Medtr3g085830	0.623	0.26	-1.26476	0.000762592	0.00020429			K15503//serine/threonine-protein phosphatase 6 regulatory ankyrin repeat subunit B	XP_003601826.1|0.0e+00|ankyrin repeat protein [Medicago truncatula]	GO:0016874//ligase activity;GO:0003824//catalytic activity;
Medtr3g085890	86.133	40.266	-1.15433	2.02217e-39	8.71077e-41				XP_013461237.1|2.3e-28|NADH-ubiquinone reductase complex 1 MLRQ subunit [Medicago truncatula]	GO:0016020//membrane;GO:0016021//integral component of membrane;GO:0044425//membrane part;GO:0031224//intrinsic component of membrane;
Medtr3g086200	57.523	15.523	-1.88785	7.29913e-31	3.84078e-32			K10251//17beta-estradiol 17-dehydrogenase / very-long-chain 3-oxoacyl-CoA reductase [EC:1.1.1.62 1.1.1.330]+ko01100//Metabolic pathways+ko01110//Biosynthesis of secondary metabolites+ko00062//Fatty acid elongation+ko01212//Fatty acid metabolism+ko01040//Biosynthesis of unsaturated fatty acids	XP_003601861.1|1.6e-22|transmembrane protein, putative [Medicago truncatula]	GO:0016020//membrane;GO:0044425//membrane part;GO:0016021//integral component of membrane;GO:0031224//intrinsic component of membrane;
Medtr3g086210	62.026	22.076	-1.48913	5.80587e-181	5.93188e-183			K10251//17beta-estradiol 17-dehydrogenase / very-long-chain 3-oxoacyl-CoA reductase [EC:1.1.1.62 1.1.1.330]+ko01100//Metabolic pathways+ko01110//Biosynthesis of secondary metabolites+ko00062//Fatty acid elongation+ko01212//Fatty acid metabolism+ko01040//Biosynthesis of unsaturated fatty acids	XP_003601862.1|3.4e-184|enoyl-(acyl carrier) reductase [Medicago truncatula]	GO:0031224//intrinsic component of membrane;GO:0044425//membrane part;GO:0016020//membrane;GO:0016021//integral component of membrane;
Medtr3g086230	0.47	1.703	1.86034	6.23676e-05	1.38769e-05			K02723//photosystem II PsbY protein+ko01100//Metabolic pathways+ko00195//Photosynthesis	XP_003601864.2|8.9e-103|photosystem II core complex family psbY protein [Medicago truncatula]	GO:0015979//photosynthesis;GO:0009987//cellular process;GO:0008152//metabolic process;GO:0044237//cellular metabolic process;GO:0009523//photosystem II;GO:0034357//photosynthetic membrane;GO:0044464//cell part;GO:0031224//intrinsic component of membrane;GO:0005623//cell;GO:0005622//intracellular;GO:0016020//membrane;GO:0016021//integral component of membrane;GO:0044425//membrane part;GO:0009521//…
Medtr3g086580	2.603	5.146	1.02979	2.07761e-15	1.94153e-16			K07407//alpha-galactosidase [EC:3.2.1.22]+ko00603//Glycosphingolipid biosynthesis - globo and isoglobo series+ko00600//Sphingolipid metabolism+ko01100//Metabolic pathways+ko00052//Galactose metabolism+ko00561//Glycerolipid metabolism;K07407//alpha-galactosidase [EC:3.2.1.22]+ko00603//Glycosphingolipid biosynthesis - globo and isoglobo series+ko00600//Sphingolipid metabolism+ko01100//Metabolic pat…	XP_013461254.1|5.5e-273|alpha-galactosidase [Medicago truncatula]	GO:0071704//organic substance metabolic process;GO:0044238//primary metabolic process;GO:0005975//carbohydrate metabolic process;GO:0008152//metabolic process;GO:0015925//galactosidase activity;GO:0016787//hydrolase activity;GO:0003824//catalytic activity;GO:0004557//alpha-galactosidase activity;GO:0016798//hydrolase activity, acting on glycosyl bonds;GO:0052692//raffinose alpha-galactosidase act…
Medtr3g086670	2.526	1.21	-1.06188	2.84706e-05	6.00311e-06			K20043//clathrin coat assembly protein AP180;K20044//phosphatidylinositol-binding clathrin assembly protein	XP_003601907.1|5.9e-184|clathrin assembly protein [Medicago truncatula]	GO:0043167//ion binding;GO:0008289//lipid binding;GO:0043168//anion binding;GO:0005488//binding;GO:0005543//phospholipid binding;
Medtr3g086940	19.1	38.626	1.01744	7.76124e-68	2.15815e-69			K14498//serine/threonine-protein kinase SRK2 [EC:2.7.11.1]+ko04016//MAPK signaling pathway - plant+ko04075//Plant hormone signal transduction	XP_013461256.1|6.6e-202|Serine/Threonine-kinase SAPK1-like protein [Medicago truncatula]	GO:0016740//transferase activity;GO:1901265//nucleoside phosphate binding;GO:0035639//purine ribonucleoside triphosphate binding;GO:0000166//nucleotide binding;GO:0003824//catalytic activity;GO:0043167//ion binding;GO:0017076//purine nucleotide binding;GO:0032553//ribonucleotide binding;GO:0097159//organic cyclic compound binding;GO:0016301//kinase activity;GO:0032559//adenyl ribonucleotide bindi…
Medtr3g087278	24.856	59.3	1.2556	1.54202e-81	3.5434e-83				XP_013461269.1|8.7e-114|C2 domain protein [Medicago truncatula]
Medtr3g087280	7.14	16.496	1.2101	5.94599e-22	4.15684e-23				XP_003601959.2|2.5e-113|hypothetical protein MTR_3g087280 [Medicago truncatula]
Medtr3g087440	0.016	0.493	5.14352	0.000241107	5.87968e-05	FAR1		K11423//histone-lysine N-methyltransferase SETD2 [EC:2.1.1.43]+ko00310//Lysine degradation;K14760//acyl-activating enzyme 14 [EC:6.2.1.26]+ko00130//Ubiquinone and other terpenoid-quinone biosynthesis+ko01100//Metabolic pathways+ko01110//Biosynthesis of secondary metabolites	XP_003601974.1|5.6e-136|FAR1 DNA-binding domain protein [Medicago truncatula]	GO:0045944//positive regulation of transcription from RNA polymerase II promoter;GO:0019222//regulation of metabolic process;GO:0019219//regulation of nucleobase-containing compound metabolic process;GO:0051171//regulation of nitrogen compound metabolic process;GO:0010628//positive regulation of gene expression;GO:0051254//positive regulation of RNA metabolic process;GO:0048522//positive regulati…
Medtr3g087900	26.973	13.226	-1.02703	2.17338e-21	1.55602e-22		Flavin-binding monooxygenase family protein (best arabidopsis hit)	K16282//E3 ubiquitin-protein ligase RHA2 [EC:2.3.2.27]	XP_003602018.1|1.1e-87|zinc finger, C3HC4 type (RING finger) protein [Medicago truncatula]	GO:0043632//modification-dependent macromolecule catabolic process;GO:0044238//primary metabolic process;GO:1901564//organonitrogen compound metabolic process;GO:0010498//proteasomal protein catabolic process;GO:0009056//catabolic process;GO:0006807//nitrogen compound metabolic process;GO:0008152//metabolic process;GO:0006511//ubiquitin-dependent protein catabolic process;GO:1901565//organonitrog…
Medtr3g088565	14.653	6.523	-1.16605	9.28469e-29	5.17398e-30			K05933//aminocyclopropanecarboxylate oxidase [EC:1.14.17.4]+ko01100//Metabolic pathways+ko01110//Biosynthesis of secondary metabolites+ko00270//Cysteine and methionine metabolism	XP_013461308.1|5.9e-178|1-aminocyclopropane-1-carboxylate oxidase [Medicago truncatula]	GO:0005488//binding;GO:0003824//catalytic activity;GO:0043167//ion binding;GO:0043169//cation binding;GO:0046872//metal ion binding;GO:0016491//oxidoreductase activity;
Medtr3g088645	0.933	2.72	1.54742	2.54214e-06	4.65518e-07				XP_013461320.1|2.5e-122|NAD(P)H-quinone oxidoreductase subunit M [Medicago truncatula]	GO:0009987//cellular process;GO:0071840//cellular component organization or biogenesis;GO:0016043//cellular component organization;GO:0043623//cellular protein complex assembly;GO:0006461//protein complex assembly;GO:0010257//NADH dehydrogenase complex assembly;GO:0034622//cellular macromolecular complex assembly;GO:0010258//NADH dehydrogenase complex (plastoquinone) assembly;GO:0071822//protein …
Medtr3g088705	5.99	2.11	-1.50453	0.0004762	0.000122578				XP_013461328.1|9.7e-33|hypothetical protein MTR_3g088705 [Medicago truncatula]
Medtr3g088845	0.233	4.043	4.06716	3.19615e-46	1.19496e-47			K00166//2-oxoisovalerate dehydrogenase E1 component alpha subunit [EC:1.2.4.4]+ko00280//Valine, leucine and isoleucine degradation+ko00640//Propanoate metabolism+ko01100//Metabolic pathways+ko01110//Biosynthesis of secondary metabolites;K00166//2-oxoisovalerate dehydrogenase E1 component alpha subunit [EC:1.2.4.4]+ko00280//Valine, leucine and isoleucine degradation+ko00640//Propanoate metabolism+…	XP_013461351.1|9.5e-190|2-oxoisovalerate dehydrogenase subunit alpha [Medicago truncatula]	GO:0016624//oxidoreductase activity, acting on the aldehyde or oxo group of donors, disulfide as acceptor;GO:0016491//oxidoreductase activity;GO:0003824//catalytic activity;GO:0016903//oxidoreductase activity, acting on the aldehyde or oxo group of donors;
Medtr3g088965	0	0.326	4.82639	0.000464454	0.000119184			K12619//5'-3' exoribonuclease 2 [EC:3.1.13.-]+ko03018//RNA degradation+ko03008//Ribosome biogenesis in eukaryotes	XP_013461360.1|5.0e-183|transmembrane protein, putative [Medicago truncatula]	GO:0044425//membrane part;GO:0031224//intrinsic component of membrane;GO:0016021//integral component of membrane;GO:0016020//membrane;
Medtr3g089090	0.006	13.836	11.2474	6.11588e-33	3.07624e-34			K13448//calcium-binding protein CML+ko04626//Plant-pathogen interaction	XP_003602094.1|6.8e-73|EF hand calcium-binding family protein [Medicago truncatula]	GO:0005509//calcium ion binding;GO:0043167//ion binding;GO:0043169//cation binding;GO:0005488//binding;GO:0046872//metal ion binding;
Medtr3g089940	494.433	191.96	-1.36353	0	0			K18857//alcohol dehydrogenase class-P [EC:1.1.1.1]+ko00010//Glycolysis / Gluconeogenesis+ko00350//Tyrosine metabolism+ko00592//alpha-Linolenic acid metabolism+ko01100//Metabolic pathways+ko01110//Biosynthesis of secondary metabolites+ko00071//Fatty acid degradation;K18857//alcohol dehydrogenase class-P [EC:1.1.1.1]+ko00010//Glycolysis / Gluconeogenesis+ko00350//Tyrosine metabolism+ko00592//alpha-…	XP_004502579.1|6.8e-216|PREDICTED: alcohol dehydrogenase 1 [Cicer arietinum]	GO:0046872//metal ion binding;GO:0043169//cation binding;GO:0005488//binding;GO:0008270//zinc ion binding;GO:0043167//ion binding;GO:0003824//catalytic activity;GO:0046914//transition metal ion binding;GO:0016491//oxidoreductase activity;
Medtr3g089970	61.756	16.72	-1.88359	8.31917e-301	5.1724e-303			K18857//alcohol dehydrogenase class-P [EC:1.1.1.1]+ko00010//Glycolysis / Gluconeogenesis+ko00350//Tyrosine metabolism+ko00592//alpha-Linolenic acid metabolism+ko01100//Metabolic pathways+ko01110//Biosynthesis of secondary metabolites+ko00071//Fatty acid degradation	XP_004502579.1|8.6e-211|PREDICTED: alcohol dehydrogenase 1 [Cicer arietinum]	GO:0043169//cation binding;GO:0016491//oxidoreductase activity;GO:0008270//zinc ion binding;GO:0046872//metal ion binding;GO:0046914//transition metal ion binding;GO:0005488//binding;GO:0003824//catalytic activity;GO:0043167//ion binding;
Medtr3g089973	8.456	0.556	-3.9285	8.45824e-23	5.72322e-24			K03921//acyl-[acyl-carrier-protein] desaturase [EC:1.14.19.2 1.14.19.11 1.14.19.26]+ko00061//Fatty acid biosynthesis+ko01212//Fatty acid metabolism+ko01040//Biosynthesis of unsaturated fatty acids	XP_013461376.1|1.6e-50|stearoyl-acyl-carrier desaturase [Medicago truncatula]	GO:0032787//monocarboxylic acid metabolic process;GO:0043436//oxoacid metabolic process;GO:0009987//cellular process;GO:0044255//cellular lipid metabolic process;GO:0044281//small molecule metabolic process;GO:0006082//organic acid metabolic process;GO:0008152//metabolic process;GO:0071704//organic substance metabolic process;GO:0019752//carboxylic acid metabolic process;GO:0044237//cellular meta…
Medtr3g090940	6.976	24.656	1.82353	9.73295e-75	2.42595e-76			K15382//solute carrier family 50 (sugar transporter)	XP_003602201.1|5.4e-137|bidirectional sugar transporter [Medicago truncatula]	GO:0006810//transport;GO:0008643//carbohydrate transport;GO:0051234//establishment of localization;GO:0071702//organic substance transport;GO:0051179//localization;GO:0044425//membrane part;GO:0005623//cell;GO:0044464//cell part;GO:0031224//intrinsic component of membrane;GO:0005886//plasma membrane;GO:0016020//membrane;GO:0016021//integral component of membrane;GO:0071944//cell periphery;
Medtr3g090955	0.453	0.053	-3.15089	0.00059096	0.000155017			K14948//polypyrimidine tract-binding protein 2;K15382//solute carrier family 50 (sugar transporter)	XP_013461409.1|3.5e-167|polypyrimidine tract-binding-like protein, putative [Medicago truncatula]	GO:0016020//membrane;GO:0031224//intrinsic component of membrane;GO:0044425//membrane part;GO:0016021//integral component of membrane;
Medtr3g092420	0.716	0.32	-1.15687	2.42126e-05	5.05998e-06		Leucine-rich repeat protein kinase family protein (best arabidopsis hit)	K04730//interleukin-1 receptor-associated kinase 1 [EC:2.7.11.1]	XP_003602347.1|0.0e+00|LRR receptor-like kinase family protein [Medicago truncatula]	GO:0044425//membrane part;GO:0016021//integral component of membrane;GO:0016020//membrane;GO:0031224//intrinsic component of membrane;GO:0003824//catalytic activity;GO:0032559//adenyl ribonucleotide binding;GO:0004674//protein serine/threonine kinase activity;GO:0005524//ATP binding;GO:1901363//heterocyclic compound binding;GO:0036094//small molecule binding;GO:0097367//carbohydrate derivative bi…
Medtr3g092790	1.053	2.36	1.16106	0.000704815	0.000187572				XP_003602388.1|4.4e-116|late embryogenesis abundant protein [Medicago truncatula]	GO:0016021//integral component of membrane;GO:0016020//membrane;GO:0031224//intrinsic component of membrane;GO:0044425//membrane part;
Medtr3g093020	22.21	54.32	1.292	3.53971e-113	6.0408e-115			K04733//interleukin-1 receptor-associated kinase 4 [EC:2.7.11.1];K07213//copper chaperone	XP_003602409.1|4.5e-164|heavy metal transport/detoxification superfamily protein [Medicago truncatula]	GO:0051234//establishment of localization;GO:0006812//cation transport;GO:0030001//metal ion transport;GO:0006811//ion transport;GO:0051179//localization;GO:0006810//transport;GO:0005488//binding;GO:0043167//ion binding;GO:0043169//cation binding;GO:0046872//metal ion binding;
Medtr3g094040	61.11	19.21	-1.66819	1.08981e-164	1.22359e-166			K20628//expansin	XP_013461515.1|6.0e-152|expansin A10 [Medicago truncatula]	GO:0016043//cellular component organization;GO:0071555//cell wall organization;GO:0071669//plant-type cell wall organization or biogenesis;GO:0071554//cell wall organization or biogenesis;GO:0009987//cellular process;GO:0071840//cellular component organization or biogenesis;GO:0045229//external encapsulating structure organization;GO:0009664//plant-type cell wall organization;GO:0016020//membrane…
Medtr3g095340	5.64	2.493	-1.17622	2.58863e-08	3.84128e-09			K14948//polypyrimidine tract-binding protein 2	XP_003602526.1|4.5e-124|alginate lyase [Medicago truncatula]	GO:0016829//lyase activity;GO:0003824//catalytic activity;
Medtr3g095540	0.41	1.51	1.89351	0.000455997	0.000116798			K02701//photosystem I subunit PsaN+ko01100//Metabolic pathways+ko00195//Photosynthesis	XP_003602547.1|1.8e-91|photosystem I reaction center subunit N [Medicago truncatula]	GO:0044237//cellular metabolic process;GO:0009987//cellular process;GO:0015979//photosynthesis;GO:0008152//metabolic process;GO:0005737//cytoplasm;GO:0031984//organelle subcompartment;GO:0043229//intracellular organelle;GO:0043231//intracellular membrane-bounded organelle;GO:0098796//membrane protein complex;GO:0009521//photosystem;GO:0044464//cell part;GO:0009579//thylakoid;GO:0044425//membrane …
Medtr3g096558	5.906	2.496	-1.2421	0.000152363	3.59067e-05				XP_013461574.1|3.1e-51|hypothetical protein MTR_3g096558 [Medicago truncatula]
Medtr3g096930	0.62	1.276	1.03758	0.000814171	0.000219417			K00924//kinase [EC:2.7.1.-]	XP_003602685.2|9.2e-265|eukaryotic aspartyl protease family protein [Medicago truncatula]	GO:1901575//organic substance catabolic process;GO:0071704//organic substance metabolic process;GO:1901564//organonitrogen compound metabolic process;GO:0009057//macromolecule catabolic process;GO:0019538//protein metabolic process;GO:0008152//metabolic process;GO:0009056//catabolic process;GO:0044238//primary metabolic process;GO:0043170//macromolecule metabolic process;GO:1901565//organonitroge…
Medtr3g097420	15.89	7.86	-1.01338	7.18987e-06	1.39519e-06				XP_013461626.1|7.6e-39|Defensin [Medicago truncatula]	GO:0006952//defense response;GO:0050896//response to stimulus;GO:0006950//response to stress;
Medtr3g098280	1.173	0.583	-1.00739	0.00043011	0.000109507			K10683//BRCA1-associated RING domain protein 1+ko03440//Homologous recombination;K03452//magnesium/proton exchanger;K22733//magnesium transporter	XP_003602717.1|0.0e+00|pentatricopeptide (PPR) repeat protein [Medicago truncatula]	GO:0016021//integral component of membrane;GO:0031224//intrinsic component of membrane;GO:0016020//membrane;GO:0044425//membrane part;GO:0043169//cation binding;GO:0046914//transition metal ion binding;GO:0046872//metal ion binding;GO:0043167//ion binding;GO:0005488//binding;GO:0008270//zinc ion binding;
Medtr3g098810	4.19	8.29	1.00176	4.96141e-10	6.37629e-11	NAC	NAC domain containing protein 17 (best arabidopsis hit)	K00521//ferric-chelate reductase [EC:1.16.1.7];K00521//ferric-chelate reductase [EC:1.16.1.7]	XP_003602768.1|5.0e-140|NAC transcription factor-like protein [Medicago truncatula]	GO:1901576//organic substance biosynthetic process;GO:0050789//regulation of biological process;GO:0034654//nucleobase-containing compound biosynthetic process;GO:0019438//aromatic compound biosynthetic process;GO:0044238//primary metabolic process;GO:0032774//RNA biosynthetic process;GO:0044260//cellular macromolecule metabolic process;GO:0044249//cellular biosynthetic process;GO:0071704//organi…
Medtr3g098910	0.606	0.07	-3.03986	5.28123e-05	1.16179e-05			K15382//solute carrier family 50 (sugar transporter)	XP_003602778.1|1.8e-174|sugar efflux transporter for intercellular exchange protein [Medicago truncatula]	GO:0006810//transport;GO:0051234//establishment of localization;GO:0008643//carbohydrate transport;GO:0051179//localization;GO:0071702//organic substance transport;GO:0044464//cell part;GO:0005886//plasma membrane;GO:0044425//membrane part;GO:0005623//cell;GO:0031224//intrinsic component of membrane;GO:0016020//membrane;GO:0016021//integral component of membrane;GO:0071944//cell periphery;
Medtr3g100470	16.406	6.52	-1.32951	6.0251e-37	2.76901e-38			K23047//E3 ubiquitin-protein ligase UNKL [EC:2.3.2.27]	XP_003602928.1|3.6e-169|AT hook motif DNA-binding family protein [Medicago truncatula]	GO:0032774//RNA biosynthetic process;GO:0046483//heterocycle metabolic process;GO:1901576//organic substance biosynthetic process;GO:0044260//cellular macromolecule metabolic process;GO:0006725//cellular aromatic compound metabolic process;GO:0034654//nucleobase-containing compound biosynthetic process;GO:0016070//RNA metabolic process;GO:1901362//organic cyclic compound biosynthetic process;GO:0…
Medtr3g100500	339.313	105.773	-1.68008	0	0			K01381//saccharopepsin [EC:3.4.23.25];K01379//cathepsin D [EC:3.4.23.5]	XP_003602931.1|3.3e-251|aspartic proteinase nepenthesin-like protein [Medicago truncatula]	GO:0010941//regulation of cell death;GO:0043067//regulation of programmed cell death;GO:0065007//biological regulation;GO:0050789//regulation of biological process;GO:0050794//regulation of cellular process;GO:0004190//aspartic-type endopeptidase activity;GO:0004175//endopeptidase activity;GO:0070001//aspartic-type peptidase activity;GO:0008233//peptidase activity;GO:0016787//hydrolase activity;G…
Medtr3g102390	10.353	4.1	-1.33468	7.32331e-20	5.56373e-21		PREDICTED: Vitis vinifera hypothetical protein LOC100260676 (LOC100260676), mRNA		XP_003603100.2|4.7e-138|carbohydrate esterase plant-like protein [Medicago truncatula]	GO:0044425//membrane part;GO:0031224//intrinsic component of membrane;GO:0016020//membrane;GO:0016021//integral component of membrane;
Medtr3g102400	16.386	6.98	-1.23029	9.97797e-93	2.00903e-94			K04733//interleukin-1 receptor-associated kinase 4 [EC:2.7.11.1]	XP_003603101.2|0.0e+00|Serine/Threonine kinase, plant-type protein [Medicago truncatula]	GO:0007154//cell communication;GO:0032501//multicellular organismal process;GO:0044706//multi-multicellular organism process;GO:0048544//recognition of pollen;GO:0009875//pollen-pistil interaction;GO:0009987//cellular process;GO:0000003//reproduction;GO:0051704//multi-organism process;GO:0009856//pollination;GO:0008037//cell recognition;GO:0022414//reproductive process;GO:0044425//membrane part;G…
Medtr3g102730	124.003	50.033	-1.30752	0	0			K22419//Delta4-3-oxosteroid 5beta-reductase [EC:1.3.1.3]	AFK45113.1|4.6e-236|unknown [Medicago truncatula]
Medtr3g104550	18.023	4.656	-1.95112	1.21307e-91	2.46519e-93	HSF		K09419//heat shock transcription factor, other eukaryote	XP_003603161.1|2.4e-213|heat shock transcription factor A3 [Medicago truncatula]	GO:0005634//nucleus;GO:0005622//intracellular;GO:0044424//intracellular part;GO:0043231//intracellular membrane-bounded organelle;GO:0043227//membrane-bounded organelle;GO:0005623//cell;GO:0043229//intracellular organelle;GO:0044464//cell part;GO:0043226//organelle;GO:0003700//DNA binding transcription factor activity;GO:0005488//binding;GO:0003676//nucleic acid binding;GO:0003677//DNA binding;GO…
Medtr3g104555	3.833	1.323	-1.53116	0.000882842	0.000239378				XP_013461839.1|1.0e-45|hypothetical protein MTR_3g104555 [Medicago truncatula]
Medtr3g104590	1.656	3.6	1.1231	7.99571e-05	1.80591e-05				XP_003603165.1|2.2e-114|hypothetical protein MTR_3g104590 [Medicago truncatula]
Medtr3g104780	22.003	1.606	-3.77538	4.35948e-89	9.26714e-91			K13993//HSP20 family protein+ko04141//Protein processing in endoplasmic reticulum	XP_003603183.1|5.2e-85|cytosolic class II small heat-shock protein [Medicago truncatula]
Medtr3g105340	12.686	6.266	-1.0159	1.23607e-08	1.78101e-09				XP_003603233.2|6.0e-71|DUF1677 family protein [Medicago truncatula]
Medtr3g105510	0.123	0.846	2.75834	6.21921e-05	1.38279e-05	AP2-EREBP	Malus x domestica AP2 domain class transcription factor (AP2D43) mRNA, complete cds	K09286//EREBP-like factor	XP_003603247.1|7.6e-144|ethylene-responsive transcription factor ERF018 [Medicago truncatula]	GO:0034654//nucleobase-containing compound biosynthetic process;GO:0071704//organic substance metabolic process;GO:1901576//organic substance biosynthetic process;GO:0097659//nucleic acid-templated transcription;GO:0032774//RNA biosynthetic process;GO:0043170//macromolecule metabolic process;GO:0034645//cellular macromolecule biosynthetic process;GO:0044260//cellular macromolecule metabolic proce…
Medtr3g105550	0.39	1.306	1.75084	6.23685e-09	8.77871e-10			K15397//3-ketoacyl-CoA synthase [EC:2.3.1.199]+ko01100//Metabolic pathways+ko01110//Biosynthesis of secondary metabolites+ko00062//Fatty acid elongation	XP_003603250.1|0.0e+00|3-ketoacyl-CoA synthase-like protein [Medicago truncatula]	GO:0008152//metabolic process;GO:0006633//fatty acid biosynthetic process;GO:0016053//organic acid biosynthetic process;GO:0032787//monocarboxylic acid metabolic process;GO:0044249//cellular biosynthetic process;GO:0008610//lipid biosynthetic process;GO:0044237//cellular metabolic process;GO:0044255//cellular lipid metabolic process;GO:1901576//organic substance biosynthetic process;GO:0044281//s…
Medtr3g106060	2.933	1.223	-1.25926	7.46319e-07	1.28762e-07	WRKY		K13424//WRKY transcription factor 33+ko04016//MAPK signaling pathway - plant+ko04626//Plant-pathogen interaction;K18834//WRKY transcription factor 1+ko04626//Plant-pathogen interaction	XP_003603300.1|1.9e-165|WRKY family transcription factor [Medicago truncatula]	GO:0046483//heterocycle metabolic process;GO:0006139//nucleobase-containing compound metabolic process;GO:0043170//macromolecule metabolic process;GO:0034641//cellular nitrogen compound metabolic process;GO:0034645//cellular macromolecule biosynthetic process;GO:0016070//RNA metabolic process;GO:0006351//transcription, DNA-templated;GO:0006725//cellular aromatic compound metabolic process;GO:0009…
Medtr3g106550	4.29	1.47	-1.5038	4.27625e-18	3.52245e-19			K22827//calcium uptake protein 1, mitochondrial;K22827//calcium uptake protein 1, mitochondrial	XP_003603344.2|5.2e-263|calcium-binding EF hand protein [Medicago truncatula]	GO:0043167//ion binding;GO:0043169//cation binding;GO:0046872//metal ion binding;GO:0005509//calcium ion binding;GO:0005488//binding;
Medtr3g107730	17.56	6.503	-1.43168	1.48913e-104	2.71966e-106			K06573//solute carrier family 4 (anion exchanger), member 1;K04733//interleukin-1 receptor-associated kinase 4 [EC:2.7.11.1];K06573//solute carrier family 4 (anion exchanger), member 1;K04733//interleukin-1 receptor-associated kinase 4 [EC:2.7.11.1];K13862//solute carrier family 4 (sodium borate transporter), member 11	GAU41993.1|1.8e-264|hypothetical protein TSUD_306990, partial [Trifolium subterraneum]	GO:0006820//anion transport;GO:0051234//establishment of localization;GO:0065008//regulation of biological quality;GO:0048878//chemical homeostasis;GO:0030004//cellular monovalent inorganic cation homeostasis;GO:0055085//transmembrane transport;GO:0006885//regulation of pH;GO:0098656//anion transmembrane transport;GO:0065007//biological regulation;GO:0055080//cation homeostasis;GO:0006811//ion tr…
Medtr3g107870	0.366	1.216	1.7361	1.74924e-21	1.24515e-22		pleiotropic drug resistance 12 (best arabidopsis hit)	K05681//ATP-binding cassette, subfamily G (WHITE), member 2+ko02010//ABC transporters	XP_004501294.1|0.0e+00|PREDICTED: pleiotropic drug resistance protein 1-like [Cicer arietinum]	GO:0051179//localization;GO:0051234//establishment of localization;GO:0006810//transport;GO:0005623//cell;GO:0016020//membrane;GO:0016021//integral component of membrane;GO:0044425//membrane part;GO:0031224//intrinsic component of membrane;GO:0005886//plasma membrane;GO:0071944//cell periphery;GO:0044464//cell part;GO:0005524//ATP binding;GO:0043168//anion binding;GO:0016787//hydrolase activity;G…
Medtr3g108890	11.14	2.416	-2.20336	1.33519e-10	1.648e-11				XP_003603540.1|3.0e-34|hypothetical protein MTR_3g108890 [Medicago truncatula]
Medtr3g108990	7.76	17.606	1.18419	7.93034e-45	3.07181e-46			K00306//sarcosine oxidase / L-pipecolate oxidase [EC:1.5.3.1 1.5.3.7]+ko00310//Lysine degradation+ko04146//Peroxisome+ko01100//Metabolic pathways+ko00260//Glycine, serine and threonine metabolism	XP_003603550.1|7.6e-231|monomeric form sarcosine oxidase [Medicago truncatula]	GO:0008152//metabolic process;GO:0071704//organic substance metabolic process;GO:0051186//cofactor metabolic process;GO:0043436//oxoacid metabolic process;GO:0043603//cellular amide metabolic process;GO:0006082//organic acid metabolic process;GO:0006760//folic acid-containing compound metabolic process;GO:0046653//tetrahydrofolate metabolic process;GO:1901564//organonitrogen compound metabolic pr…
Medtr3g109120	2.156	4.95	1.19886	1.75627e-13	1.81279e-14			K17609//nucleoredoxin [EC:1.8.1.8]	XP_003603563.1|2.3e-235|kinase C-like zinc finger protein [Medicago truncatula]	GO:0065008//regulation of biological quality;GO:0023052//signaling;GO:0065007//biological regulation;GO:0042592//homeostatic process;GO:0019725//cellular homeostasis;GO:0007154//cell communication;GO:0050789//regulation of biological process;GO:0035556//intracellular signal transduction;GO:0051716//cellular response to stimulus;GO:0045454//cell redox homeostasis;GO:0050794//regulation of cellular…
Medtr3g109280	0.566	3.803	2.75175	5.19139e-18	4.29571e-19		LRR and NB-ARC domains-containing disease resistance protein (best arabidopsis hit)		XP_003603576.1|1.9e-128|plant/F12B17-70 protein [Medicago truncatula]	GO:0044425//membrane part;GO:0016021//integral component of membrane;GO:0016020//membrane;GO:0031224//intrinsic component of membrane;
Medtr3g109860	0	1.623	5.92593	7.04286e-08	1.09043e-08				XP_003603636.1|3.0e-79|DUF1677 family protein [Medicago truncatula]
Medtr3g109900	5.64	2.783	-1.01692	3.77399e-06	7.05786e-07				XP_003603639.2|2.2e-109|DUF761 domain protein [Medicago truncatula]
Medtr3g111120	1.39	4.013	1.53079	4.63394e-27	2.71411e-28			K01610//phosphoenolpyruvate carboxykinase (ATP) [EC:4.1.1.49]+ko00010//Glycolysis / Gluconeogenesis+ko00020//Citrate cycle (TCA cycle)+ko01100//Metabolic pathways+ko01110//Biosynthesis of secondary metabolites+ko00710//Carbon fixation in photosynthetic organisms+ko00620//Pyruvate metabolism+ko01200//Carbon metabolism	XP_003603684.2|0.0e+00|phosphoenolpyruvate carboxykinase [ATP] protein [Medicago truncatula]	GO:1901576//organic substance biosynthetic process;GO:0044281//small molecule metabolic process;GO:0005975//carbohydrate metabolic process;GO:0009058//biosynthetic process;GO:0016051//carbohydrate biosynthetic process;GO:0006006//glucose metabolic process;GO:0046364//monosaccharide biosynthetic process;GO:0008152//metabolic process;GO:0019318//hexose metabolic process;GO:0044283//small molecule b…
Medtr3g111270	2.776	8.21	1.56447	7.63158e-09	1.08333e-09				XP_003603698.1|6.7e-60|transmembrane protein, putative [Medicago truncatula]	GO:0031224//intrinsic component of membrane;GO:0044425//membrane part;GO:0016021//integral component of membrane;GO:0016020//membrane;
Medtr3g111290	29.04	13.6	-1.09275	1.15452e-55	3.71589e-57	bHLH		K16190//glucuronokinase [EC:2.7.1.43]+ko00520//Amino sugar and nucleotide sugar metabolism+ko00040//Pentose and glucuronate interconversions+ko01100//Metabolic pathways+ko00053//Ascorbate and aldarate metabolism;K13422//transcription factor MYC2+ko04016//MAPK signaling pathway - plant+ko04075//Plant hormone signal transduction	XP_003603699.1|7.9e-192|BHLH transcriptional factor [Medicago truncatula]	GO:0046983//protein dimerization activity;GO:0005515//protein binding;GO:0005488//binding;
Medtr3g111840	0.566	1.346	1.24933	0.000437079	0.000111412			K12589//exosome complex component RRP42+ko03018//RNA degradation	XP_013462119.1|7.5e-198|leucine carboxyl methyltransferase [Medicago truncatula]	GO:0008168//methyltransferase activity;GO:0016741//transferase activity, transferring one-carbon groups;GO:0003824//catalytic activity;GO:0016740//transferase activity;
Medtr3g112120	5.313	1.526	-1.79654	3.3335e-32	1.69419e-33			K07437//cytochrome P450 family 26 subfamily A+ko01100//Metabolic pathways	XP_013462144.1|5.2e-285|cytochrome P450 family protein [Medicago truncatula]	GO:0016020//membrane;GO:0044425//membrane part;GO:0016021//integral component of membrane;GO:0031224//intrinsic component of membrane;GO:0004497//monooxygenase activity;GO:0003824//catalytic activity;GO:0016491//oxidoreductase activity;GO:0005488//binding;GO:0043167//ion binding;GO:0043169//cation binding;GO:0016705//oxidoreductase activity, acting on paired donors, with incorporation or reductio…
Medtr3g113930	3.223	0.913	-1.81746	2.21481e-05	4.60533e-06				XP_003603763.1|4.7e-65|transmembrane protein, putative [Medicago truncatula]	GO:0016021//integral component of membrane;GO:0031224//intrinsic component of membrane;GO:0016020//membrane;GO:0044425//membrane part;
Medtr3g114010	10.833	5.033	-1.10458	6.36262e-39	2.77888e-40			K12812//ATP-dependent RNA helicase UAP56/SUB2 [EC:3.6.4.13]+ko03040//Spliceosome+ko03015//mRNA surveillance pathway+ko03013//RNA transport;K04733//interleukin-1 receptor-associated kinase 4 [EC:2.7.11.1];K19307//25S rRNA (uracil2634-N3)-methyltransferase [EC:2.1.1.313];K18081//myotubularin-related protein 1/2 [EC:3.1.3.64 3.1.3.95]+ko01100//Metabolic pathways+ko04070//Phosphatidylinositol signali…	XP_003603769.1|0.0e+00|DUF668 family protein [Medicago truncatula]
Medtr3g114750	65.226	28.243	-1.20611	1.65234e-104	3.02393e-106				XP_003603835.1|1.6e-141|syringolide-induced protein 14-1-1 [Medicago truncatula]
Medtr3g114870	4.17	1.243	-1.74016	3.58614e-21	2.57954e-22			K01581//ornithine decarboxylase [EC:4.1.1.17]+ko00330//Arginine and proline metabolism+ko01100//Metabolic pathways+ko01110//Biosynthesis of secondary metabolites+ko00480//Glutathione metabolism	XP_003603845.1|4.0e-249|lysine/ornithine decarboxylase [Medicago truncatula]	GO:0009987//cellular process;GO:1901564//organonitrogen compound metabolic process;GO:1901576//organic substance biosynthetic process;GO:0042401//cellular biogenic amine biosynthetic process;GO:0044249//cellular biosynthetic process;GO:0009058//biosynthetic process;GO:0006595//polyamine metabolic process;GO:0006576//cellular biogenic amine metabolic process;GO:0009309//amine biosynthetic process;…
Medtr3g115210	9.426	48.616	2.35593	0	0			K16251//DNA-directed RNA polymerase V subunit 1 [EC:2.7.7.6];K16251//DNA-directed RNA polymerase V subunit 1 [EC:2.7.7.6]	XP_013462261.1|7.0e-245|hypothetical protein MTR_3g115210 [Medicago truncatula]
Medtr3g116770	2.84	6.663	1.23184	6.88847e-19	5.46281e-20	bHLH		K04733//interleukin-1 receptor-associated kinase 4 [EC:2.7.11.1];K11253//histone H3;K07953//GTP-binding protein SAR1 [EC:3.6.5.-]+ko04141//Protein processing in endoplasmic reticulum;K04733//interleukin-1 receptor-associated kinase 4 [EC:2.7.11.1];K11253//histone H3;K07953//GTP-binding protein SAR1 [EC:3.6.5.-]+ko04141//Protein processing in endoplasmic reticulum	XP_013462329.1|1.2e-228|BHLH transcription factor [Medicago truncatula]	GO:0046983//protein dimerization activity;GO:0005515//protein binding;GO:0005488//binding;
Medtr3g116840	8.73	3.766	-1.21003	1.05852e-18	8.47761e-20			K23050//phenylcoumaran benzylic ether reductase [EC:1.3.1.-]	KHN33750.1|4.5e-141|Isoflavone reductase like [Glycine soja]
Medtr3g117500	29.896	12.996	-1.20041	8.45358e-97	1.66414e-98			K01179//endoglucanase [EC:3.2.1.4]+ko01100//Metabolic pathways+ko00500//Starch and sucrose metabolism	XP_003604007.1|3.4e-289|glycosyl hydrolase family 9 protein [Medicago truncatula]	GO:0044238//primary metabolic process;GO:0008152//metabolic process;GO:0044248//cellular catabolic process;GO:0005976//polysaccharide metabolic process;GO:0044275//cellular carbohydrate catabolic process;GO:0006073//cellular glucan metabolic process;GO:0009251//glucan catabolic process;GO:0030243//cellulose metabolic process;GO:0051273//beta-glucan metabolic process;GO:0044042//glucan metabolic p…
Medtr3g117590	2.06	0.996	-1.04625	2.76872e-05	5.83378e-06			K00764//amidophosphoribosyltransferase [EC:2.4.2.14]+ko00250//Alanine, aspartate and glutamate metabolism+ko00230//Purine metabolism+ko01100//Metabolic pathways+ko01110//Biosynthesis of secondary metabolites	XP_003604014.2|4.9e-236|GLN phosphoribosyl pyrophosphate amidotransferase [Medicago truncatula]	GO:0009150//purine ribonucleotide metabolic process;GO:0009116//nucleoside metabolic process;GO:1901293//nucleoside phosphate biosynthetic process;GO:1901566//organonitrogen compound biosynthetic process;GO:0046483//heterocycle metabolic process;GO:0044271//cellular nitrogen compound biosynthetic process;GO:0071704//organic substance metabolic process;GO:0009126//purine nucleoside monophosphate m…
Medtr3g117970	3.226	0.76	-2.09059	9.24102e-10	1.21357e-10			K19042//E3 ubiquitin-protein ligase BOI and related proteins [EC:2.3.2.27]	XP_003604051.1|1.3e-109|zinc finger, C3HC4 type (RING finger) protein [Medicago truncatula]
Medtr3g415580	8.26	4.01	-1.04199	2.04144e-07	3.30893e-08			K03006//DNA-directed RNA polymerase II subunit RPB1 [EC:2.7.7.6]+ko03020//RNA polymerase;K02184//formin 2	XP_013459213.1|2.0e-92|transmembrane protein, putative [Medicago truncatula]	GO:0032501//multicellular organismal process;GO:0007275//multicellular organism development;GO:0032502//developmental process;GO:0048856//anatomical structure development;GO:0005623//cell;GO:0005618//cell wall;GO:0030312//external encapsulating structure;GO:0044464//cell part;GO:0031224//intrinsic component of membrane;GO:0044425//membrane part;GO:0016020//membrane;GO:0016021//integral component …
Medtr3g435150	18.62	8.5	-1.12946	5.29967e-34	2.60024e-35	NAC	NAC domain containing protein 17 (best arabidopsis hit)	K00521//ferric-chelate reductase [EC:1.16.1.7];K13126//polyadenylate-binding protein+ko03015//mRNA surveillance pathway+ko03018//RNA degradation+ko03013//RNA transport;K16296//serine carboxypeptidase-like clade I [EC:3.4.16.-];K05941//glutathione gamma-glutamylcysteinyltransferase [EC:2.3.2.15]	XP_013459264.1|1.5e-181|NAC transcription factor-like protein [Medicago truncatula]	GO:0034641//cellular nitrogen compound metabolic process;GO:0065007//biological regulation;GO:0009889//regulation of biosynthetic process;GO:0018130//heterocycle biosynthetic process;GO:0080090//regulation of primary metabolic process;GO:0044237//cellular metabolic process;GO:2000112//regulation of cellular macromolecule biosynthetic process;GO:0050794//regulation of cellular process;GO:0046483//…
Medtr3g435480	3.283	66.586	4.34272	0	0	C2C2-Dof		K16222//Dof zinc finger protein DOF5.5+ko04712//Circadian rhythm - plant	XP_013459285.1|4.8e-280|DOF-type zinc finger DNA-binding family protein [Medicago truncatula]	GO:0010556//regulation of macromolecule biosynthetic process;GO:0019219//regulation of nucleobase-containing compound metabolic process;GO:0050794//regulation of cellular process;GO:0051171//regulation of nitrogen compound metabolic process;GO:0080090//regulation of primary metabolic process;GO:0031326//regulation of cellular biosynthetic process;GO:0010468//regulation of gene expression;GO:19035…
Medtr3g437870	17.833	7.56	-1.23665	7.43421e-118	1.21028e-119		ABC2 homolog 6 (best arabidopsis hit)	K05643//ATP-binding cassette, subfamily A (ABC1), member 3+ko02010//ABC transporters	XP_004499432.1|0.0e+00|PREDICTED: ABC transporter A family member 7-like [Cicer arietinum]	GO:0016021//integral component of membrane;GO:0031224//intrinsic component of membrane;GO:0044425//membrane part;GO:0016020//membrane;GO:0043167//ion binding;GO:0032559//adenyl ribonucleotide binding;GO:1901265//nucleoside phosphate binding;GO:0005488//binding;GO:0005215//transporter activity;GO:0017111//nucleoside-triphosphatase activity;GO:0017076//purine nucleotide binding;GO:0035639//purine r…
Medtr3g448400	0.196	0.813	2.05359	0.000864752	0.000234246			K13447//respiratory burst oxidase [EC:1.6.3.- 1.11.1.-]+ko04016//MAPK signaling pathway - plant+ko04626//Plant-pathogen interaction;K20299//vacuolar protein sorting-associated protein 53;K01426//amidase [EC:3.5.1.4]+ko00380//Tryptophan metabolism+ko00330//Arginine and proline metabolism+ko00360//Phenylalanine metabolism;K12879//THO complex subunit 2+ko03040//Spliceosome+ko03013//RNA transport;K17…	XP_013459553.1|1.5e-147|hypothetical protein MTR_3g448400 [Medicago truncatula]
Medtr3g448670	12.993	41.856	1.68961	6.95665e-49	2.49158e-50				XP_013459565.1|3.6e-56|hypothetical protein MTR_3g448670 [Medicago truncatula]
Medtr3g448820	0.72	2.866	1.99841	1.45247e-07	2.32028e-08				XP_013459568.1|4.3e-96|transmembrane protein, putative [Medicago truncatula]	GO:0044425//membrane part;GO:0016021//integral component of membrane;GO:0016020//membrane;GO:0031224//intrinsic component of membrane;
Medtr3g449470	0.98	0.033	-4.83894	2.27693e-07	3.71619e-08				XP_013459590.1|2.4e-128|hypothetical protein MTR_3g449470 [Medicago truncatula]	GO:0097159//organic cyclic compound binding;GO:0005488//binding;GO:0003676//nucleic acid binding;GO:1901363//heterocyclic compound binding;
Medtr3g449930	1.136	4.673	2.02826	1.70786e-17	1.44516e-18			K02717//photosystem II oxygen-evolving enhancer protein 2+ko01100//Metabolic pathways+ko00195//Photosynthesis;K02717//photosystem II oxygen-evolving enhancer protein 2+ko01100//Metabolic pathways+ko00195//Photosynthesis	XP_013459619.1|4.9e-135|oxygen-evolving enhancer protein 2-1 [Medicago truncatula]	GO:0009987//cellular process;GO:0008152//metabolic process;GO:0044237//cellular metabolic process;GO:0015979//photosynthesis;GO:0019898//extrinsic component of membrane;GO:1990204//oxidoreductase complex;GO:1902494//catalytic complex;GO:0009521//photosystem;GO:0042651//thylakoid membrane;GO:0009579//thylakoid;GO:0005622//intracellular;GO:0044424//intracellular part;GO:0098796//membrane protein co…
Medtr3g450720	0.096	0.593	2.65108	0.000135349	3.15932e-05			K03046//DNA-directed RNA polymerase subunit beta' [EC:2.7.7.6]+ko03020//RNA polymerase	XP_013459648.1|8.0e-189|DNA-directed RNA polymerase subunit beta [Medicago truncatula]	GO:0046483//heterocycle metabolic process;GO:1901360//organic cyclic compound metabolic process;GO:0034654//nucleobase-containing compound biosynthetic process;GO:0006139//nucleobase-containing compound metabolic process;GO:0043170//macromolecule metabolic process;GO:0009059//macromolecule biosynthetic process;GO:0006351//transcription, DNA-templated;GO:0090304//nucleic acid metabolic process;GO:…
Medtr3g451530	2.19	5.41	1.30632	5.62824e-09	7.89258e-10			K01426//amidase [EC:3.5.1.4]+ko00380//Tryptophan metabolism+ko00330//Arginine and proline metabolism+ko00360//Phenylalanine metabolism	XP_013459694.1|8.5e-120|hypothetical protein MTR_3g451530 [Medicago truncatula]
Medtr3g451650	0.51	1.263	1.31173	3.70652e-10	4.72053e-11		NB-ARC domain-containing disease resistance protein (best arabidopsis hit)	K13459//disease resistance protein RPS2+ko04626//Plant-pathogen interaction	XP_013459700.1|0.0e+00|NB-ARC domain disease resistance protein [Medicago truncatula]	GO:0050896//response to stimulus;GO:0006950//response to stress;GO:0006952//defense response;GO:0032559//adenyl ribonucleotide binding;GO:0043168//anion binding;GO:1901265//nucleoside phosphate binding;GO:0032553//ribonucleotide binding;GO:0005488//binding;GO:0043167//ion binding;GO:1901363//heterocyclic compound binding;GO:0097159//organic cyclic compound binding;GO:0000166//nucleotide binding;G…
Medtr3g462220	30.953	82.733	1.41977	5.09785e-113	8.71898e-115				XP_013460118.1|2.9e-94|maternal effect embryo arrest protein, putative [Medicago truncatula]
Medtr3g462400	5.976	2.73	-1.12745	0.000334802	8.36e-05			K11254//histone H4	XP_004500223.2|2.4e-51|PREDICTED: uncharacterized protein LOC101512088 [Cicer arietinum]	GO:0044237//cellular metabolic process;GO:0006807//nitrogen compound metabolic process;GO:0071824//protein-DNA complex subunit organization;GO:0006139//nucleobase-containing compound metabolic process;GO:0065004//protein-DNA complex assembly;GO:0097659//nucleic acid-templated transcription;GO:0034654//nucleobase-containing compound biosynthetic process;GO:0044249//cellular biosynthetic process;GO…
Medtr3g462790	1.943	0.83	-1.22672	4.64606e-05	1.01406e-05	MYB		K08869//aarF domain-containing kinase;K05909//laccase [EC:1.10.3.2];K17613//calcineurin-binding protein cabin-1;K15397//3-ketoacyl-CoA synthase [EC:2.3.1.199]+ko01100//Metabolic pathways+ko01110//Biosynthesis of secondary metabolites+ko00062//Fatty acid elongation;K09522//DnaJ homolog subfamily C member 2	XP_013460157.1|2.2e-191|MYB transcription factor MYB51 [Medicago truncatula]	GO:0080090//regulation of primary metabolic process;GO:0006139//nucleobase-containing compound metabolic process;GO:0034645//cellular macromolecule biosynthetic process;GO:0010556//regulation of macromolecule biosynthetic process;GO:0097659//nucleic acid-templated transcription;GO:0044260//cellular macromolecule metabolic process;GO:0071704//organic substance metabolic process;GO:0006807//nitroge…
Medtr3g462960	16.22	6.206	-1.38428	2.31639e-15	2.16987e-16			K15235//josephin [EC:3.4.19.12]	XP_013460169.1|4.6e-62|hypothetical protein MTR_3g462960 [Medicago truncatula]
Medtr3g463000	2.623	0.5	-2.39792	1.20854e-06	2.13122e-07		PREDICTED: Vitis vinifera hypothetical protein LOC100250803 (LOC100250803), mRNA	K16282//E3 ubiquitin-protein ligase RHA2 [EC:2.3.2.27]	XP_013460173.1|3.3e-80|zinc finger, C3HC4 type (RING finger) protein [Medicago truncatula]
Medtr3g463020	2.623	0.5	-2.39792	1.20854e-06	2.13122e-07		PREDICTED: Vitis vinifera hypothetical protein LOC100250803 (LOC100250803), mRNA	K16282//E3 ubiquitin-protein ligase RHA2 [EC:2.3.2.27]	XP_013460173.1|3.3e-80|zinc finger, C3HC4 type (RING finger) protein [Medicago truncatula]
Medtr3g463590	6.63	1.5	-2.13911	2.38164e-21	1.70601e-22				XP_013460214.1|1.0e-120|Kunitz type trypsin inhibitor / Alpha-fucosidase [Medicago truncatula]	GO:0030234//enzyme regulator activity;GO:0004857//enzyme inhibitor activity;GO:0061135//endopeptidase regulator activity;GO:0098772//molecular function regulator;GO:0004866//endopeptidase inhibitor activity;GO:0030414//peptidase inhibitor activity;GO:0061134//peptidase regulator activity;
Medtr3g465090	10.19	2.953	-1.78473	8.96865e-64	2.61809e-65			K14175//(3S,6E)-nerolidol synthase [EC:4.2.3.48]+ko00909//Sesquiterpenoid and triterpenoid biosynthesis+ko01100//Metabolic pathways;K15086//(3S)-linalool synthase [EC:4.2.3.25]+ko00902//Monoterpenoid biosynthesis+ko01110//Biosynthesis of secondary metabolites	XP_013460327.1|1.8e-307|(3S)-linalool/(E)-nerolidol/(E,E)-geranyl linalool synthase [Medicago truncatula]	GO:0008152//metabolic process;GO:0043169//cation binding;GO:0003824//catalytic activity;GO:0016829//lyase activity;GO:0000287//magnesium ion binding;GO:0010333//terpene synthase activity;GO:0005488//binding;GO:0016838//carbon-oxygen lyase activity, acting on phosphates;GO:0046872//metal ion binding;GO:0016835//carbon-oxygen lyase activity;GO:0043167//ion binding;
Medtr3g466350	0.026	0.54	4.34096	3.20335e-05	6.8131e-06				XP_013460396.1|4.3e-167|F-box protein [Medicago truncatula]
Medtr3g466530	1.593	5.746	1.85035	1.54658e-56	4.9083e-58		LRR and NB-ARC domains-containing disease resistance protein (best arabidopsis hit)	K13459//disease resistance protein RPS2+ko04626//Plant-pathogen interaction	XP_013460410.1|0.0e+00|hypothetical protein MTR_3g466530 [Medicago truncatula]
Medtr3g466590	0.356	0.956	1.43788	3.74367e-06	6.99694e-07		Medicago truncatula NBS	K13459//disease resistance protein RPS2+ko04626//Plant-pathogen interaction	XP_013460415.1|0.0e+00|hypothetical protein MTR_3g466590 [Medicago truncatula]
Medtr3g466750	0.133	0.306	1.20895	9.47238e-05	2.16708e-05		LRR and NB-ARC domains-containing disease resistance protein (best arabidopsis hit)	K13459//disease resistance protein RPS2+ko04626//Plant-pathogen interaction	XP_013460424.1|0.0e+00|NB-ARC domain disease resistance protein [Medicago truncatula]	GO:0006950//response to stress;GO:0050896//response to stimulus;GO:0006952//defense response;GO:0097159//organic cyclic compound binding;GO:0017076//purine nucleotide binding;GO:1901265//nucleoside phosphate binding;GO:0043168//anion binding;GO:0005488//binding;GO:0032555//purine ribonucleotide binding;GO:0043167//ion binding;GO:1901363//heterocyclic compound binding;GO:0036094//small molecule bi…
Medtr3g466980	13.413	0.316	-5.40723	1.82131e-90	3.78304e-92	MADS		K04454//MADS-box transcription enhancer factor 2C;K09260//MADS-box transcription enhancer factor 2A	XP_013460436.1|9.0e-128|MADS-box transcription factor family protein [Medicago truncatula]	GO:0034641//cellular nitrogen compound metabolic process;GO:0009059//macromolecule biosynthetic process;GO:0031326//regulation of cellular biosynthetic process;GO:0048518//positive regulation of biological process;GO:2000112//regulation of cellular macromolecule biosynthetic process;GO:0043170//macromolecule metabolic process;GO:1903506//regulation of nucleic acid-templated transcription;GO:00063…
Medtr3g467100	6.22	0.72	-3.11847	9.21134e-16	8.44256e-17				XP_013460446.1|2.0e-62|Lipid transfer protein [Medicago truncatula]	GO:0071702//organic substance transport;GO:0006810//transport;GO:0006869//lipid transport;GO:0051234//establishment of localization;GO:0033036//macromolecule localization;GO:0010876//lipid localization;GO:0051179//localization;GO:0005488//binding;GO:0008289//lipid binding;
Medtr3g467760	6.06	15.63	1.36819	8.07605e-14	8.17275e-15				XP_013460609.1|2.4e-60|Leginsulin/Albumin-1 [Medicago truncatula]
Medtr4g005070	5.086	25.866	2.34809	1.07402e-260	7.75771e-263			K19073//divinyl chlorophyllide a 8-vinyl-reductase [EC:1.3.1.75]+ko00860//Porphyrin and chlorophyll metabolism+ko01100//Metabolic pathways+ko01110//Biosynthesis of secondary metabolites;K08956//AFG3 family protein [EC:3.4.24.-]	XP_003604109.1|0.0e+00|high chlorophyll fluorescence phenotype 173 protein [Medicago truncatula]
Medtr4g005220	0.08	0.45	2.51582	5.98573e-06	1.14876e-06			K01087//trehalose 6-phosphate phosphatase [EC:3.1.3.12]+ko01100//Metabolic pathways+ko00500//Starch and sucrose metabolism	XP_003604123.1|0.0e+00|hypothetical protein MTR_4g005220 [Medicago truncatula]
Medtr4g007080	3.96	9.603	1.27871	9.62183e-34	4.76769e-35				XP_003604248.1|3.8e-277|NDH-dependent cyclic electron flow protein [Medicago truncatula]	GO:0008152//metabolic process;GO:0016757//transferase activity, transferring glycosyl groups;GO:0016740//transferase activity;GO:0003824//catalytic activity;
Medtr4g008050	2.53	15.44	2.61266	4.12297e-73	1.0616e-74			K12135//zinc finger protein CONSTANS+ko04712//Circadian rhythm - plant	XP_013454572.1|5.0e-143|B-box type zinc finger protein, putative [Medicago truncatula]	GO:0005623//cell;GO:0005622//intracellular;GO:0044464//cell part;GO:0046872//metal ion binding;GO:0046914//transition metal ion binding;GO:0043167//ion binding;GO:0043169//cation binding;GO:0005488//binding;GO:0008270//zinc ion binding;
Medtr4g009110	7.346	2.636	-1.47777	6.20931e-24	4.01327e-25	bHLH		K14963//COMPASS component SWD3;K13422//transcription factor MYC2+ko04016//MAPK signaling pathway - plant+ko04075//Plant hormone signal transduction	XP_003604300.2|6.3e-200|helix loop helix DNA-binding domain protein [Medicago truncatula]	GO:0097159//organic cyclic compound binding;GO:0003676//nucleic acid binding;GO:0003677//DNA binding;GO:0005488//binding;GO:0005515//protein binding;GO:1901363//heterocyclic compound binding;GO:0046983//protein dimerization activity;
Medtr4g009340	5.266	2.22	-1.24516	1.41511e-21	1.0036e-22			K01193//beta-fructofuranosidase [EC:3.2.1.26]+ko01100//Metabolic pathways+ko00052//Galactose metabolism+ko00500//Starch and sucrose metabolism	XP_003604314.1|0.0e+00|UPF0481 plant-like protein [Medicago truncatula]	GO:0016021//integral component of membrane;GO:0031224//intrinsic component of membrane;GO:0044425//membrane part;GO:0016020//membrane;
Medtr4g010180	1.893	0.55	-1.77451	2.07536e-05	4.29848e-06			K03239//translation initiation factor eIF-2B subunit alpha+ko03013//RNA transport	XP_003604378.1|4.3e-119|LURP-one-like protein [Medicago truncatula]
Medtr4g010880	1.566	0.58	-1.42896	0.000252592	6.19285e-05			K10268//F-box and leucine-rich repeat protein 2/20	XP_013454653.1|1.1e-148|hypothetical protein MTR_4g010880 [Medicago truncatula]	GO:0016787//hydrolase activity;GO:0016788//hydrolase activity, acting on ester bonds;GO:0003824//catalytic activity;
Medtr4g011020	179.346	375.22	1.06639	0	0			K14611//solute carrier family 23 (nucleobase transporter), member 1/2;K08234//glyoxylase I family protein	XP_013454666.1|2.0e-98|lactoylglutathione lyase/glyoxalase I family protein [Medicago truncatula]	GO:0016829//lyase activity;GO:0003824//catalytic activity;
Medtr4g011230	0.19	1.78	3.22537	2.19204e-07	3.56944e-08			K07889//Ras-related protein Rab-5C+ko04144//Endocytosis+ko04145//Phagosome;K10395//kinesin family member 4/21/27	XP_013454680.1|2.2e-86|late embryogenesis abundant protein group 3 protein [Medicago truncatula]
Medtr4g011250	0.473	1.786	1.90968	0.000168552	4.00247e-05				XP_013454682.1|4.9e-86|late embryogenesis abundant protein group 3 protein [Medicago truncatula]
Medtr4g011630	59.216	20.74	-1.51222	0	0			K05681//ATP-binding cassette, subfamily G (WHITE), member 2+ko02010//ABC transporters	BAP90384.1|0.0e+00|ATP binding cassette transporter [Lotus japonicus]	GO:0051234//establishment of localization;GO:0051179//localization;GO:0006810//transport;GO:0016021//integral component of membrane;GO:0044425//membrane part;GO:0005623//cell;GO:0005886//plasma membrane;GO:0044464//cell part;GO:0071944//cell periphery;GO:0016020//membrane;GO:0031224//intrinsic component of membrane;GO:0043492//ATPase activity, coupled to movement of substances;GO:0022857//transme…
Medtr4g011640	0.353	0.08	-2.11834	1.97122e-08	2.89781e-09			K05681//ATP-binding cassette, subfamily G (WHITE), member 2+ko02010//ABC transporters	BAP90384.1|0.0e+00|ATP binding cassette transporter [Lotus japonicus]	GO:0051234//establishment of localization;GO:0006810//transport;GO:0051179//localization;GO:0071944//cell periphery;GO:0031224//intrinsic component of membrane;GO:0044464//cell part;GO:0044425//membrane part;GO:0005623//cell;GO:0016020//membrane;GO:0005886//plasma membrane;GO:0016021//integral component of membrane;GO:0022804//active transmembrane transporter activity;GO:0008144//drug binding;GO:…
Medtr4g012600	0.166	3.573	4.43407	6.23961e-15	5.97105e-16				XP_003604458.1|3.1e-81|hypothetical protein MTR_4g012600 [Medicago truncatula]
Medtr4g012860	33.16	10.193	-1.7002	5.84225e-108	1.04076e-109			K06215//pyridoxal 5'-phosphate synthase pdxS subunit [EC:4.3.3.6]+ko00750//Vitamin B6 metabolism	XP_003604476.1|4.2e-165|pyridoxal biosynthesis protein PDX1, putative [Medicago truncatula]	GO:0019637//organophosphate metabolic process;GO:0046184//aldehyde biosynthetic process;GO:0042819//vitamin B6 biosynthetic process;GO:1901615//organic hydroxy compound metabolic process;GO:0034641//cellular nitrogen compound metabolic process;GO:0009058//biosynthetic process;GO:1901564//organonitrogen compound metabolic process;GO:0051186//cofactor metabolic process;GO:0044283//small molecule bi…
Medtr4g013315	0.053	0.24	2.1028	0.000120072	2.78071e-05			K13466//EIX receptor 1/2+ko04626//Plant-pathogen interaction;K13420//LRR receptor-like serine/threonine-protein kinase FLS2 [EC:2.7.11.1]+ko04016//MAPK signaling pathway - plant+ko04626//Plant-pathogen interaction	XP_013454792.1|0.0e+00|verticillium wilt resistance-like protein [Medicago truncatula]	GO:0031224//intrinsic component of membrane;GO:0016021//integral component of membrane;GO:0016020//membrane;GO:0044425//membrane part;
Medtr4g014480	0.03	0.18	2.604	0.000263078	6.46764e-05			K01537//Ca2+-transporting ATPase [EC:3.6.3.8]	XP_003604557.2|0.0e+00|cation-transporting ATPase plant [Medicago truncatula]	GO:0031224//intrinsic component of membrane;GO:0016020//membrane;GO:0044425//membrane part;GO:0016021//integral component of membrane;GO:0005488//binding;GO:0036094//small molecule binding;GO:1901363//heterocyclic compound binding;GO:1901265//nucleoside phosphate binding;GO:0097159//organic cyclic compound binding;GO:0000166//nucleotide binding;
Medtr4g015450	0.486	0.08	-2.6137	2.91993e-05	6.16878e-06			K22824//pre-mRNA-splicing regulator WTAP;K11423//histone-lysine N-methyltransferase SETD2 [EC:2.1.1.43]+ko00310//Lysine degradation	XP_003604642.2|6.8e-282|DUF247 domain protein [Medicago truncatula]	GO:0016021//integral component of membrane;GO:0016020//membrane;GO:0044425//membrane part;GO:0031224//intrinsic component of membrane;
Medtr4g015570	2.433	5.433	1.15936	1.95345e-10	2.43596e-11			K08915//light-harvesting complex II chlorophyll a/b binding protein 4+ko01100//Metabolic pathways+ko00196//Photosynthesis - antenna proteins	XP_003604653.2|9.2e-165|light-harvesting complex I chlorophyll A/B-binding protein [Medicago truncatula]	GO:0071704//organic substance metabolic process;GO:0009768//photosynthesis, light harvesting in photosystem I;GO:0044267//cellular protein metabolic process;GO:0050896//response to stimulus;GO:0009987//cellular process;GO:0006807//nitrogen compound metabolic process;GO:0043412//macromolecule modification;GO:0044237//cellular metabolic process;GO:0009628//response to abiotic stimulus;GO:0019684//p…
Medtr4g015680	3.726	0.683	-2.44873	6.17236e-19	4.89029e-20	Trihelix		K18626//trichohyalin	XP_003604663.1|3.0e-160|trihelix transcription factor GT-3a-like protein [Medicago truncatula]	GO:0005623//cell;GO:0005634//nucleus;GO:0044424//intracellular part;GO:0043229//intracellular organelle;GO:0043227//membrane-bounded organelle;GO:0043231//intracellular membrane-bounded organelle;GO:0005622//intracellular;GO:0043226//organelle;GO:0044464//cell part;GO:0003677//DNA binding;GO:0097159//organic cyclic compound binding;GO:1901363//heterocyclic compound binding;GO:0003676//nucleic aci…
Medtr4g016500	1.216	0.5	-1.27459	7.33814e-05	1.64833e-05			K10268//F-box and leucine-rich repeat protein 2/20	XP_003604687.1|5.4e-268|GDSL-like lipase/acylhydrolase [Medicago truncatula]	GO:0016787//hydrolase activity;GO:0016788//hydrolase activity, acting on ester bonds;GO:0003824//catalytic activity;
Medtr4g017200	16.36	0.153	-6.72665	1.38995e-305	8.42708e-308			K01568//pyruvate decarboxylase [EC:4.1.1.1]+ko00010//Glycolysis / Gluconeogenesis+ko01100//Metabolic pathways+ko01110//Biosynthesis of secondary metabolites	XP_003604737.1|0.0e+00|pyruvate decarboxylase [Medicago truncatula]	GO:0016829//lyase activity;GO:0016831//carboxy-lyase activity;GO:1901681//sulfur compound binding;GO:0036094//small molecule binding;GO:0016830//carbon-carbon lyase activity;GO:0043169//cation binding;GO:0050662//coenzyme binding;GO:0019842//vitamin binding;GO:0043168//anion binding;GO:1901363//heterocyclic compound binding;GO:0097159//organic cyclic compound binding;GO:0046872//metal ion binding…
Medtr4g017710	0.26	0.706	1.45201	6.41826e-07	1.10061e-07			K13466//EIX receptor 1/2+ko04626//Plant-pathogen interaction	XP_013454873.1|0.0e+00|verticillium wilt resistance-like protein [Medicago truncatula]	GO:0044425//membrane part;GO:0031224//intrinsic component of membrane;GO:0016020//membrane;GO:0016021//integral component of membrane;
Medtr4g017750	2.343	0.813	-1.52351	1.55927e-06	2.78883e-07				XP_013454877.1|4.3e-145|hypothetical protein MTR_4g017750 [Medicago truncatula]
Medtr4g018860	2.546	0.35	-2.86371	9.3431e-12	1.06438e-12				XP_003604795.1|5.2e-117|PAR1 protein [Medicago truncatula]
Medtr4g018880	104.9	46.506	-1.17125	3.69525e-116	6.12647e-118				XP_003604797.1|1.0e-97|PAR1 protein [Medicago truncatula]
Medtr4g019000	2.543	7.91	1.63679	6.9658e-08	1.07693e-08			K02710//photosystem II PsbI protein+ko01100//Metabolic pathways+ko00195//Photosynthesis	XP_003604807.1|1.3e-46|photosystem II reaction center protein [Medicago truncatula]	GO:0008152//metabolic process;GO:0009987//cellular process;GO:0044237//cellular metabolic process;GO:0015979//photosynthesis;GO:0005737//cytoplasm;GO:0009536//plastid;GO:0034357//photosynthetic membrane;GO:0009539//photosystem II reaction center;GO:0031224//intrinsic component of membrane;GO:0016021//integral component of membrane;GO:0043229//intracellular organelle;GO:0005623//cell;GO:0055035//p…
Medtr4g019150	0.23	1.236	2.43407	4.14064e-05	8.95691e-06				XP_003604821.1|2.7e-110|SOUL heme-binding family protein [Medicago truncatula]
Medtr4g019210	6.676	2.563	-1.37951	4.54441e-36	2.14124e-37			K02941//large subunit ribosomal protein LP0+ko03010//Ribosome;K22733//magnesium transporter	XP_003604826.2|0.0e+00|GDP-fucose O-fucosyltransferase-like protein [Medicago truncatula]	GO:0016021//integral component of membrane;GO:0016020//membrane;GO:0031224//intrinsic component of membrane;GO:0044425//membrane part;GO:0016740//transferase activity;GO:0003824//catalytic activity;GO:0016757//transferase activity, transferring glycosyl groups;
Medtr4g019225	14.513	4.906	-1.56206	8.16168e-83	1.84493e-84			K05909//laccase [EC:1.10.3.2]	XP_013454903.1|0.0e+00|laccase/diphenol oxidase family protein [Medicago truncatula]	GO:0044237//cellular metabolic process;GO:0009808//lignin metabolic process;GO:0008152//metabolic process;GO:0019439//aromatic compound catabolic process;GO:0019748//secondary metabolic process;GO:0009056//catabolic process;GO:1901361//organic cyclic compound catabolic process;GO:1901575//organic substance catabolic process;GO:0009698//phenylpropanoid metabolic process;GO:0046271//phenylpropanoid…
Medtr4g019450	0.223	0.71	1.682	1.51563e-05	3.07379e-06			K16670//homeobox protein Meis2	XP_013454907.1|0.0e+00|BEL1-like homeodomain protein [Medicago truncatula]	GO:0051252//regulation of RNA metabolic process;GO:0010468//regulation of gene expression;GO:0051171//regulation of nitrogen compound metabolic process;GO:0010556//regulation of macromolecule biosynthetic process;GO:0009889//regulation of biosynthetic process;GO:1903506//regulation of nucleic acid-templated transcription;GO:0060255//regulation of macromolecule metabolic process;GO:2001141//regula…
Medtr4g019790	0.916	0.206	-2.15089	0.000641044	0.000169185			K00799//glutathione S-transferase [EC:2.5.1.18]+ko00480//Glutathione metabolism	XP_013454932.1|8.6e-126|glutathione S-transferase, amino-terminal domain protein [Medicago truncatula]	GO:0043603//cellular amide metabolic process;GO:0006807//nitrogen compound metabolic process;GO:0006749//glutathione metabolic process;GO:0034641//cellular nitrogen compound metabolic process;GO:0071704//organic substance metabolic process;GO:0042221//response to chemical;GO:0008152//metabolic process;GO:0009056//catabolic process;GO:0051186//cofactor metabolic process;GO:0006518//peptide metabol…
Medtr4g019840	5.916	2.33	-1.34267	9.65866e-15	9.32969e-16				XP_013454934.1|5.5e-176|hypothetical protein MTR_4g019840 [Medicago truncatula]
Medtr4g021210	1.646	0.733	-1.16382	9.62977e-06	1.89892e-06			K02960//small subunit ribosomal protein S16e+ko03010//Ribosome	XP_003604901.1|2.3e-277|ribulose bisphosphate carboxylase/oxygenase activase [Medicago truncatula]	GO:0097159//organic cyclic compound binding;GO:0008144//drug binding;GO:0005524//ATP binding;GO:0043168//anion binding;GO:0036094//small molecule binding;GO:0032559//adenyl ribonucleotide binding;GO:0035639//purine ribonucleoside triphosphate binding;GO:0000166//nucleotide binding;GO:0043167//ion binding;GO:0097367//carbohydrate derivative binding;GO:1901265//nucleoside phosphate binding;GO:19013…
Medtr4g021800	50.283	107.79	1.06808	1.90138e-159	2.26998e-161			K07025//putative hydrolase of the HAD superfamily;K07025//putative hydrolase of the HAD superfamily;K07025//putative hydrolase of the HAD superfamily	XP_013455015.1|2.0e-167|haloacid dehalogenase-like hydrolase [Medicago truncatula]	GO:0008152//metabolic process;GO:0016787//hydrolase activity;GO:0003824//catalytic activity;
Medtr4g022400	0.053	0.986	4.18602	2.32733e-12	2.55465e-13		Hordeum vulgare subsp. vulgare mRNA for predicted protein, complete cds, clone: NIASHv2113B23	K04733//interleukin-1 receptor-associated kinase 4 [EC:2.7.11.1];K06027//vesicle-fusing ATPase [EC:3.6.4.6]	XP_003604973.1|1.3e-249|galactose oxidase/kelch repeat protein [Medicago truncatula]
Medtr4g023070	1.166	0.366	-1.66582	1.67555e-05	3.4232e-06			K04079//molecular chaperone HtpG+ko04141//Protein processing in endoplasmic reticulum+ko04626//Plant-pathogen interaction;K15030//translation initiation factor 3 subunit M;K11649//SWI/SNF related-matrix-associated actin-dependent regulator of chromatin subfamily C	XP_003605031.1|2.7e-225|F-box protein interaction domain protein [Medicago truncatula]
Medtr4g023550	23.92	6.383	-1.90528	2.70893e-67	7.58336e-69				XP_003605071.1|1.7e-123|DUF1499 family protein [Medicago truncatula]
Medtr4g024000	15.186	7.183	-1.07809	1.77455e-25	1.09182e-26			K15622//myeloid leukemia factor 1	XP_003605108.2|6.6e-174|hypothetical protein MTR_4g024000 [Medicago truncatula]
Medtr4g025670	0.93	0.37	-1.32674	0.000236554	5.76067e-05			K01051//pectinesterase [EC:3.1.1.11]+ko00040//Pentose and glucuronate interconversions+ko01100//Metabolic pathways	XP_013455072.1|3.8e-288|pectinesterase/pectinesterase inhibitor [Medicago truncatula]	GO:0000272//polysaccharide catabolic process;GO:0009057//macromolecule catabolic process;GO:0071555//cell wall organization;GO:0045488//pectin metabolic process;GO:0005975//carbohydrate metabolic process;GO:0045229//external encapsulating structure organization;GO:0042737//drug catabolic process;GO:0044248//cellular catabolic process;GO:0044238//primary metabolic process;GO:0009987//cellular proc…
Medtr4g025690	6.36	0.41	-3.95169	9.13879e-91	1.88795e-92			K01051//pectinesterase [EC:3.1.1.11]+ko00040//Pentose and glucuronate interconversions+ko01100//Metabolic pathways	XP_013455073.1|3.7e-302|pectinesterase/pectinesterase inhibitor [Medicago truncatula]	GO:0045490//pectin catabolic process;GO:0009056//catabolic process;GO:1901575//organic substance catabolic process;GO:0009057//macromolecule catabolic process;GO:0009987//cellular process;GO:0017144//drug metabolic process;GO:0016052//carbohydrate catabolic process;GO:0005975//carbohydrate metabolic process;GO:0008152//metabolic process;GO:0044237//cellular metabolic process;GO:0005976//polysacch…
Medtr4g025980	1.08	0.416	-1.37121	3.4075e-05	7.28173e-06			K20617//cytochrome P450 family 71 subfamily A	XP_003614173.1|1.1e-237|cytochrome P450 family 71 protein [Medicago truncatula]	GO:0016021//integral component of membrane;GO:0016020//membrane;GO:0031224//intrinsic component of membrane;GO:0044425//membrane part;GO:0005506//iron ion binding;GO:0043167//ion binding;GO:0043169//cation binding;GO:0016491//oxidoreductase activity;GO:0004497//monooxygenase activity;GO:0020037//heme binding;GO:0016705//oxidoreductase activity, acting on paired donors, with incorporation or reduc…
Medtr4g028090	1.336	0.623	-1.10586	1.43316e-07	2.28812e-08		Leucine-rich receptor-like protein kinase family protein (best arabidopsis hit)	K20718//LRR receptor-like serine/threonine-protein kinase ERECTA [EC:2.7.11.1]+ko04016//MAPK signaling pathway - plant	XP_003605286.1|0.0e+00|leucine-rich receptor-like kinase family protein [Medicago truncatula]	GO:0016021//integral component of membrane;GO:0044425//membrane part;GO:0031224//intrinsic component of membrane;GO:0016020//membrane;GO:0016301//kinase activity;GO:0043168//anion binding;GO:0043167//ion binding;GO:0036094//small molecule binding;GO:0032553//ribonucleotide binding;GO:0030554//adenyl nucleotide binding;GO:0035639//purine ribonucleoside triphosphate binding;GO:0003824//catalytic ac…
Medtr4g028960	14.666	6.05	-1.27567	7.07237e-76	1.73368e-77		PREDICTED: Vitis vinifera hypothetical protein LOC100249092 (LOC100249092), mRNA	K08332//vacuolar protein 8	XP_013455174.1|0.0e+00|plant U-box protein [Medicago truncatula]	GO:0010200//response to chitin;GO:0010243//response to organonitrogen compound;GO:0010033//response to organic substance;GO:0042493//response to drug;GO:1901700//response to oxygen-containing compound;GO:0050896//response to stimulus;GO:1901698//response to nitrogen compound;GO:0042221//response to chemical;GO:0140096//catalytic activity, acting on a protein;GO:0019787//ubiquitin-like protein tra…
Medtr4g029490	0.246	0.81	1.71122	7.88417e-05	1.77925e-05			K17804//mitochondrial import inner membrane translocase subunit TIM44	XP_003605359.2|4.4e-251|import inner membrane translocase subunit TIM44-2 [Medicago truncatula]
Medtr4g031190	20.623	10.196	-1.01561	3.16772e-06	5.87189e-07			K02635//cytochrome b6+ko01100//Metabolic pathways+ko00195//Photosynthesis;K02704//photosystem II CP47 chlorophyll apoprotein+ko01100//Metabolic pathways+ko00195//Photosynthesis	XP_003605425.1|5.0e-31|hypothetical protein MTR_4g031190 [Medicago truncatula]	GO:0015980//energy derivation by oxidation of organic compounds;GO:0044237//cellular metabolic process;GO:0009987//cellular process;GO:0055114//oxidation-reduction process;GO:0006091//generation of precursor metabolites and energy;GO:0008152//metabolic process;GO:0045333//cellular respiration;GO:0022904//respiratory electron transport chain;GO:0022900//electron transport chain;GO:0016020//membran…
Medtr4g032350	0.11	0.52	2.23203	0.000726712	0.000193807			K21777//G2/mitotic-specific cyclin-B, other	XP_003605500.1|9.7e-204|P-loop nucleoside triphosphate hydrolase superfamily protein [Medicago truncatula]	GO:0005525//GTP binding;GO:0019001//guanyl nucleotide binding;GO:0005488//binding;GO:0000166//nucleotide binding;GO:0035639//purine ribonucleoside triphosphate binding;GO:0001882//nucleoside binding;GO:0032553//ribonucleotide binding;GO:0016787//hydrolase activity;GO:1901363//heterocyclic compound binding;GO:0032561//guanyl ribonucleotide binding;GO:0003824//catalytic activity;GO:0043167//ion bin…
Medtr4g033085	143.876	59.83	-1.26492	0	0			K13259//2,7,4'-trihydroxyisoflavanone 4'-O-methyltransferase / isoflavone 4'-O-methyltransferase [EC:2.1.1.212 2.1.1.46]+ko01110//Biosynthesis of secondary metabolites+ko00943//Isoflavonoid biosynthesis	XP_013455252.1|1.3e-205|isoflavone-7-O-methyltransferase [Medicago truncatula]	GO:0005488//binding;GO:0016741//transferase activity, transferring one-carbon groups;GO:0008168//methyltransferase activity;GO:0016740//transferase activity;GO:0008171//O-methyltransferase activity;GO:0005515//protein binding;GO:0003824//catalytic activity;GO:0046983//protein dimerization activity;
Medtr4g033170	40.333	14.43	-1.48154	6.08868e-131	8.8869e-133			K13259//2,7,4'-trihydroxyisoflavanone 4'-O-methyltransferase / isoflavone 4'-O-methyltransferase [EC:2.1.1.212 2.1.1.46]+ko01110//Biosynthesis of secondary metabolites+ko00943//Isoflavonoid biosynthesis	XP_013455257.1|1.6e-206|isoflavone-7-O-methyltransferase [Medicago truncatula]	GO:0046983//protein dimerization activity;GO:0008168//methyltransferase activity;GO:0008171//O-methyltransferase activity;GO:0016740//transferase activity;GO:0003824//catalytic activity;GO:0005515//protein binding;GO:0005488//binding;GO:0016741//transferase activity, transferring one-carbon groups;
Medtr4g033285	2.283	0.233	-3.28617	1.39241e-05	2.81243e-06			K00026//malate dehydrogenase [EC:1.1.1.37]+ko00020//Citrate cycle (TCA cycle)+ko01100//Metabolic pathways+ko01110//Biosynthesis of secondary metabolites+ko00710//Carbon fixation in photosynthetic organisms+ko00620//Pyruvate metabolism+ko00270//Cysteine and methionine metabolism+ko01200//Carbon metabolism+ko00630//Glyoxylate and dicarboxylate metabolism	XP_013455269.1|2.4e-48|malate dehydrogenase [Medicago truncatula]	GO:0044238//primary metabolic process;GO:0008152//metabolic process;GO:0005975//carbohydrate metabolic process;GO:0071704//organic substance metabolic process;GO:0016614//oxidoreductase activity, acting on CH-OH group of donors;GO:0016616//oxidoreductase activity, acting on the CH-OH group of donors, NAD or NADP as acceptor;GO:0003824//catalytic activity;GO:0016491//oxidoreductase activity;
Medtr4g035855	0.946	0.193	-2.30289	0.000610307	0.000160571			K01051//pectinesterase [EC:3.1.1.11]+ko00040//Pentose and glucuronate interconversions+ko01100//Metabolic pathways	XP_013455329.1|3.0e-109|plant invertase/pectin methylesterase inhibitor [Medicago truncatula]	GO:0098772//molecular function regulator;GO:0004857//enzyme inhibitor activity;GO:0030234//enzyme regulator activity;
Medtr4g036240	0.12	0.513	2.06561	0.000186333	4.45469e-05			K07466//replication factor A1+ko03420//Nucleotide excision repair+ko03030//DNA replication+ko03440//Homologous recombination+ko03430//Mismatch repair;K07466//replication factor A1+ko03420//Nucleotide excision repair+ko03030//DNA replication+ko03440//Homologous recombination+ko03430//Mismatch repair;K07466//replication factor A1+ko03420//Nucleotide excision repair+ko03030//DNA replication+ko03440/…	XP_003605674.2|1.1e-279|replication factor-A carboxy-terminal domain protein [Medicago truncatula]
Medtr4g036715	0.753	3.633	2.27522	3.52114e-07	5.85751e-08				XP_013455404.1|8.2e-64|hypothetical protein MTR_4g036715 [Medicago truncatula]
Medtr4g036950	5.99	2.26	-1.40477	0.000268589	6.61318e-05				XP_013447939.1|8.9e-38|Nodule Cysteine-Rich (NCR) secreted peptide [Medicago truncatula]
Medtr4g037095	83.47	7.926	-3.39555	2.1136e-156	2.5629e-158				XP_013455435.1|9.1e-44|hypothetical protein MTR_4g037095 [Medicago truncatula]
Medtr4g037670	4.15	1.18	-1.80878	8.97707e-33	4.53892e-34			K22390//acid phosphatase type 7	XP_003605731.2|0.0e+00|inactive purple acid phosphatase-like protein [Medicago truncatula]	GO:0016787//hydrolase activity;GO:0016791//phosphatase activity;GO:0046872//metal ion binding;GO:0043169//cation binding;GO:0003993//acid phosphatase activity;GO:0042578//phosphoric ester hydrolase activity;GO:0043167//ion binding;GO:0005488//binding;GO:0003824//catalytic activity;GO:0016788//hydrolase activity, acting on ester bonds;
Medtr4g044110	5.023	0.513	-3.29082	1.45546e-64	4.18334e-66			K00279//cytokinin dehydrogenase [EC:1.5.99.12]+ko00908//Zeatin biosynthesis	XP_012574863.1|1.5e-274|PREDICTED: cytokinin dehydrogenase 6-like [Cicer arietinum]	GO:0009690//cytokinin metabolic process;GO:0009987//cellular process;GO:0010817//regulation of hormone levels;GO:0008152//metabolic process;GO:0046483//heterocycle metabolic process;GO:0042445//hormone metabolic process;GO:0009308//amine metabolic process;GO:0044237//cellular metabolic process;GO:0065007//biological regulation;GO:0006725//cellular aromatic compound metabolic process;GO:0065008//r…
Medtr4g044730	0.086	0.493	2.53581	2.76167e-05	5.81788e-06				XP_013455512.1|6.7e-285|hypothetical protein MTR_4g044730 [Medicago truncatula]
Medtr4g045667	1.063	0.436	-1.27273	0.000114379	2.64459e-05			K01177//beta-amylase [EC:3.2.1.2]+ko00500//Starch and sucrose metabolism	O65015.1|3.6e-278|RecName: Full=Beta-amylase; AltName: Full=1,4-alpha-D-glucan maltohydrolase	GO:0008152//metabolic process;GO:1901575//organic substance catabolic process;GO:0000272//polysaccharide catabolic process;GO:0005976//polysaccharide metabolic process;GO:0016052//carbohydrate catabolic process;GO:0009057//macromolecule catabolic process;GO:0043170//macromolecule metabolic process;GO:0071704//organic substance metabolic process;GO:0044238//primary metabolic process;GO:0009056//ca…
Medtr4g045807	7.8	2.396	-1.70343	5.57575e-06	1.06527e-06				XP_013455550.1|1.4e-34|transmembrane protein, putative [Medicago truncatula]	GO:0016020//membrane;GO:0031224//intrinsic component of membrane;GO:0016021//integral component of membrane;GO:0044425//membrane part;
Medtr4g045840	0.123	0.733	2.5426	0.000444743	0.000113582				XP_013455554.1|1.5e-131|transmembrane protein, putative [Medicago truncatula]	GO:0016021//integral component of membrane;GO:0016020//membrane;GO:0031224//intrinsic component of membrane;GO:0044425//membrane part;
Medtr4g045917	0.4	5.92	3.89502	9.00109e-18	7.51548e-19			K00827//alanine-glyoxylate transaminase / (R)-3-amino-2-methylpropionate-pyruvate transaminase [EC:2.6.1.44 2.6.1.40]+ko00250//Alanine, aspartate and glutamate metabolism+ko00280//Valine, leucine and isoleucine degradation+ko01100//Metabolic pathways+ko01110//Biosynthesis of secondary metabolites+ko00260//Glycine, serine and threonine metabolism+ko00270//Cysteine and methionine metabolism	XP_013455564.1|1.9e-60|alanine-glyoxylate aminotransferase-like protein [Medicago truncatula]	GO:0043167//ion binding;GO:0019842//vitamin binding;GO:0097159//organic cyclic compound binding;GO:0003824//catalytic activity;GO:0016769//transferase activity, transferring nitrogenous groups;GO:0005488//binding;GO:0070279//vitamin B6 binding;GO:0036094//small molecule binding;GO:0008483//transaminase activity;GO:0016740//transferase activity;GO:0030170//pyridoxal phosphate binding;GO:1901363//h…
Medtr4g046723	5.42	2.663	-1.02284	9.17626e-09	1.30981e-09			K02967//small subunit ribosomal protein S2+ko03010//Ribosome	XP_013455620.1|2.9e-166|methyltransferase domain protein [Medicago truncatula]	GO:0043603//cellular amide metabolic process;GO:0034645//cellular macromolecule biosynthetic process;GO:0044260//cellular macromolecule metabolic process;GO:0044271//cellular nitrogen compound biosynthetic process;GO:0009058//biosynthetic process;GO:0009987//cellular process;GO:0019538//protein metabolic process;GO:1901576//organic substance biosynthetic process;GO:1901564//organonitrogen compoun…
Medtr4g046737	4.28	0.7	-2.60545	4.3721e-06	8.25166e-07	MYB		K09422//transcription factor MYB, plant	XP_013455622.1|1.1e-34|myb transcription factor [Medicago truncatula]	GO:0003677//DNA binding;GO:0097159//organic cyclic compound binding;GO:1901363//heterocyclic compound binding;GO:0005488//binding;GO:0003676//nucleic acid binding;
Medtr4g047610	8.73	3.173	-1.45728	4.36357e-27	2.55085e-28			K16292//KDEL-tailed cysteine endopeptidase [EC:3.4.22.-]	XP_003605890.1|1.3e-202|papain family cysteine protease [Medicago truncatula]	GO:0070011//peptidase activity, acting on L-amino acid peptides;GO:0140096//catalytic activity, acting on a protein;GO:0016787//hydrolase activity;GO:0003824//catalytic activity;GO:0008234//cysteine-type peptidase activity;GO:0008233//peptidase activity;
Medtr4g050950	0.6	0.19	-1.65199	0.000483942	0.000124861			K05575//NAD(P)H-quinone oxidoreductase subunit 4 [EC:7.1.1.2]+ko01100//Metabolic pathways+ko00190//Oxidative phosphorylation	YP_009109975.1|1.6e-265|NADH-plastoquinone oxidoreductase subunit 4 (chloroplast) [Trifolium strictum]	GO:0017144//drug metabolic process;GO:1901360//organic cyclic compound metabolic process;GO:0009161//ribonucleoside monophosphate metabolic process;GO:0044237//cellular metabolic process;GO:0009199//ribonucleoside triphosphate metabolic process;GO:0044281//small molecule metabolic process;GO:0009167//purine ribonucleoside monophosphate metabolic process;GO:0009123//nucleoside monophosphate metabo…
Medtr4g051515	0.87	0.24	-1.86549	2.34033e-05	4.88035e-06		PREDICTED: Vitis vinifera hypothetical protein LOC100249092 (LOC100249092), mRNA	K08332//vacuolar protein 8;K10260//F-box and WD-40 domain protein 7+ko04120//Ubiquitin mediated proteolysis	XP_013455729.1|1.7e-233|E3 ubiquitin-protein ligase PUB23-like protein [Medicago truncatula]	GO:0004842//ubiquitin-protein transferase activity;GO:0140096//catalytic activity, acting on a protein;GO:0016740//transferase activity;GO:0016874//ligase activity;GO:0019787//ubiquitin-like protein transferase activity;GO:0003824//catalytic activity;
Medtr4g051622	12.766	3.863	-1.72265	2.37679e-52	8.03233e-54			K22745//apoptosis-inducing factor 2	XP_013455748.1|4.0e-202|pyridine nucleotide-disulfide oxidoreductase family protein [Medicago truncatula]	GO:0016491//oxidoreductase activity;GO:0003824//catalytic activity;
Medtr4g051712	0.626	1.803	1.53001	0.000121723	2.82031e-05				XP_013455770.1|2.1e-127|transmembrane protein, putative [Medicago truncatula]	GO:0016020//membrane;GO:0031224//intrinsic component of membrane;GO:0044425//membrane part;GO:0016021//integral component of membrane;
Medtr4g052460	16.473	8.136	-1.01582	5.5092e-29	3.05768e-30				XP_013455796.1|6.8e-199|F-box plant-like protein [Medicago truncatula]	GO:0031224//intrinsic component of membrane;GO:0016020//membrane;GO:0016021//integral component of membrane;GO:0044425//membrane part;
Medtr4g052620	0.06	0.736	3.66289	9.18157e-06	1.80607e-06	NAC	NAC domain containing protein 90 (best arabidopsis hit); NBS-LRR disease resistance protein, putative, expressed (best rice hit)	K00521//ferric-chelate reductase [EC:1.16.1.7];K13126//polyadenylate-binding protein+ko03015//mRNA surveillance pathway+ko03018//RNA degradation+ko03013//RNA transport	XP_013455804.1|1.7e-154|NAC transcription factor-like protein [Medicago truncatula]	GO:0034654//nucleobase-containing compound biosynthetic process;GO:0060255//regulation of macromolecule metabolic process;GO:0010468//regulation of gene expression;GO:0009058//biosynthetic process;GO:0044238//primary metabolic process;GO:0031323//regulation of cellular metabolic process;GO:0018130//heterocycle biosynthetic process;GO:0046483//heterocycle metabolic process;GO:2000112//regulation o…
Medtr4g054405	5.413	11.523	1.09127	1.47783e-06	2.63486e-07				XP_013455853.1|4.8e-49|hypothetical protein MTR_4g054405 [Medicago truncatula]
Medtr4g055310	39.46	18.013	-1.13024	5.71734e-99	1.10409e-100			K05359//arogenate/prephenate dehydratase [EC:4.2.1.91 4.2.1.51]+ko01230//Biosynthesis of amino acids+ko01100//Metabolic pathways+ko01110//Biosynthesis of secondary metabolites+ko00400//Phenylalanine, tyrosine and tryptophan biosynthesis	XP_003606257.1|1.1e-238|arogenate/prephenate dehydratase [Medicago truncatula]	GO:0017144//drug metabolic process;GO:1901360//organic cyclic compound metabolic process;GO:0019438//aromatic compound biosynthetic process;GO:1902223//erythrose 4-phosphate/phosphoenolpyruvate family amino acid biosynthetic process;GO:0044238//primary metabolic process;GO:0046394//carboxylic acid biosynthetic process;GO:0008152//metabolic process;GO:0008652//cellular amino acid biosynthetic proc…
Medtr4g056220	0.16	1.05	2.73273	8.01173e-05	1.80983e-05			K00679//phospholipid:diacylglycerol acyltransferase [EC:2.3.1.158]+ko01100//Metabolic pathways+ko00561//Glycerolipid metabolism;K14209//solute carrier family 36 (proton-coupled amino acid transporter);K10691//E3 ubiquitin-protein ligase UBR4 [EC:2.3.2.27]	XP_013455891.1|2.2e-114|GDSL-like lipase/acylhydrolase [Medicago truncatula]	GO:0016787//hydrolase activity;GO:0016788//hydrolase activity, acting on ester bonds;GO:0003824//catalytic activity;
Medtr4g056380	112.276	43.053	-1.38164	2.48072e-190	2.42315e-192				XP_013455900.1|4.6e-121|legume lectin beta domain protein [Medicago truncatula]	GO:0016020//membrane;GO:0016021//integral component of membrane;GO:0031224//intrinsic component of membrane;GO:0044425//membrane part;GO:0030246//carbohydrate binding;GO:0005488//binding;
Medtr4g057270	3.66	8.05	1.13791	6.23646e-17	5.41955e-18	bHLH		K13422//transcription factor MYC2+ko04016//MAPK signaling pathway - plant+ko04075//Plant hormone signal transduction	XP_003606331.2|3.3e-190|transcription factor [Medicago truncatula]	GO:0046983//protein dimerization activity;GO:0005515//protein binding;GO:0005488//binding;
Medtr4g057550	0.28	1.24	2.13788	0.000193589	4.63902e-05				XP_013455930.1|1.4e-111|hypothetical protein MTR_4g057550 [Medicago truncatula]
Medtr4g057570	0.563	0.163	-1.78424	0.000386054	9.73369e-05			K16298//serine carboxypeptidase-like clade IV [EC:3.4.16.-]	XP_013455933.1|3.8e-296|serine carboxypeptidase-like protein [Medicago truncatula]	GO:0003824//catalytic activity;GO:0008238//exopeptidase activity;GO:0140096//catalytic activity, acting on a protein;GO:0008233//peptidase activity;GO:0004180//carboxypeptidase activity;GO:0070011//peptidase activity, acting on L-amino acid peptides;GO:0008236//serine-type peptidase activity;GO:0004185//serine-type carboxypeptidase activity;GO:0017171//serine hydrolase activity;GO:0070008//serine…
Medtr4g057585	7.35	3.02	-1.28167	2.79227e-27	1.62081e-28			K16298//serine carboxypeptidase-like clade IV [EC:3.4.16.-]	XP_013455936.1|3.5e-297|serine carboxypeptidase-like protein [Medicago truncatula]	GO:0004185//serine-type carboxypeptidase activity;GO:0003824//catalytic activity;GO:0008238//exopeptidase activity;GO:0008233//peptidase activity;GO:0140096//catalytic activity, acting on a protein;GO:0017171//serine hydrolase activity;GO:0004180//carboxypeptidase activity;GO:0070011//peptidase activity, acting on L-amino acid peptides;GO:0070008//serine-type exopeptidase activity;GO:0016787//hyd…
Medtr4g057730	2.056	5.803	1.48487	5.71635e-28	3.25609e-29			K01904//4-coumarate--CoA ligase [EC:6.2.1.12]+ko00130//Ubiquinone and other terpenoid-quinone biosynthesis+ko01100//Metabolic pathways+ko01110//Biosynthesis of secondary metabolites+ko00940//Phenylpropanoid biosynthesis+ko00360//Phenylalanine metabolism;K01904//4-coumarate--CoA ligase [EC:6.2.1.12]+ko00130//Ubiquinone and other terpenoid-quinone biosynthesis+ko01100//Metabolic pathways+ko01110//B…	AGW47873.1|5.8e-237|4-coumarate:coenzyme A ligase 8 [Phaseolus vulgaris]	GO:0044281//small molecule metabolic process;GO:0044237//cellular metabolic process;GO:0071704//organic substance metabolic process;GO:0009694//jasmonic acid metabolic process;GO:0042445//hormone metabolic process;GO:0009695//jasmonic acid biosynthetic process;GO:0016053//organic acid biosynthetic process;GO:0019752//carboxylic acid metabolic process;GO:0009058//biosynthetic process;GO:0044249//c…
Medtr4g057865	19.386	9.08	-1.09323	9.65106e-59	2.96899e-60			K02575//MFS transporter, NNP family, nitrate/nitrite transporter+ko00910//Nitrogen metabolism	XP_017424649.1|1.7e-289|PREDICTED: high affinity nitrate transporter 2.4-like [Vigna angularis]	GO:0055085//transmembrane transport;GO:0015698//inorganic anion transport;GO:1901698//response to nitrogen compound;GO:0015706//nitrate transport;GO:1901699//cellular response to nitrogen compound;GO:0071241//cellular response to inorganic substance;GO:0071249//cellular response to nitrate;GO:0001101//response to acid chemical;GO:1901700//response to oxygen-containing compound;GO:0009987//cellula…
Medtr4g058760	0.22	0.046	-2.20336	0.000399733	0.00010107				XP_003606369.2|0.0e+00|glycosyltransferase family 2 protein [Medicago truncatula]	GO:0016021//integral component of membrane;GO:0031224//intrinsic component of membrane;GO:0044425//membrane part;GO:0016020//membrane;GO:0016740//transferase activity;GO:0003824//catalytic activity;
Medtr4g059320	0.446	3.36	2.9152	1.25353e-11	1.43649e-12			K20855//beta-1,3-galactosyltransferase 1/2/3/4/5/7/8 [EC:2.4.1.-]	XP_003606376.1|1.1e-87|senescence regulator [Medicago truncatula]
Medtr4g061610	1.426	5.63	1.98034	8.72729e-77	2.11976e-78			K20715//phototropin [EC:2.7.11.1]	XP_003606545.2|0.0e+00|nonphototropic hypocotyl protein [Medicago truncatula]	GO:0044464//cell part;GO:0005622//intracellular;GO:0005623//cell;GO:0036094//small molecule binding;GO:0030554//adenyl nucleotide binding;GO:0017076//purine nucleotide binding;GO:0000166//nucleotide binding;GO:0016775//phosphotransferase activity, nitrogenous group as acceptor;GO:0032559//adenyl ribonucleotide binding;GO:0038023//signaling receptor activity;GO:0060089//molecular transducer activi…
Medtr4g062520	5.886	12.656	1.10557	1.28589e-22	8.75866e-24			K19027//zinc finger FYVE domain-containing protein 26	XP_013456067.1|3.1e-171|disease resistance-responsive, dirigent domain protein [Medicago truncatula]	GO:0044425//membrane part;GO:0031224//intrinsic component of membrane;GO:0048046//apoplast;GO:0016021//integral component of membrane;GO:0016020//membrane;GO:0005576//extracellular region;GO:0003824//catalytic activity;GO:0016853//isomerase activity;
Medtr4g062540	2.086	5.516	1.35111	1.42343e-13	1.46338e-14			K10871//RAD51-like protein 3+ko03440//Homologous recombination;K10871//RAD51-like protein 3+ko03440//Homologous recombination;K10871//RAD51-like protein 3+ko03440//Homologous recombination;K10871//RAD51-like protein 3+ko03440//Homologous recombination;K10871//RAD51-like protein 3+ko03440//Homologous recombination;K10871//RAD51-like protein 3+ko03440//Homologous recombination;K10871//RAD51-like pr…	XP_013456074.1|2.1e-147|DNA repair protein RAD51 [Medicago truncatula]	GO:0006725//cellular aromatic compound metabolic process;GO:0009987//cellular process;GO:0006281//DNA repair;GO:0006259//DNA metabolic process;GO:0016444//somatic cell DNA recombination;GO:0031347//regulation of defense response;GO:1900424//regulation of defense response to bacterium;GO:0002833//positive regulation of response to biotic stimulus;GO:0048583//regulation of response to stimulus;GO:0…
Medtr4g063070	2.343	0.61	-1.93516	4.83167e-13	5.15533e-14		PREDICTED: Vitis vinifera hypothetical protein LOC100250803 (LOC100250803), mRNA	K19041//E3 ubiquitin-protein ligase RNF38/44 [EC:2.3.2.27]	XP_003606612.1|4.9e-233|zinc finger, C3HC4 type (RING finger) protein [Medicago truncatula]	GO:0044425//membrane part;GO:0016021//integral component of membrane;GO:0016020//membrane;GO:0031224//intrinsic component of membrane;
Medtr4g063710	184.14	63.94	-1.52443	0	0		heat shock cognate protein 70-1 (best arabidopsis hit)	K03283//heat shock 70kDa protein 1/2/6/8+ko03040//Spliceosome+ko04144//Endocytosis+ko04141//Protein processing in endoplasmic reticulum	XP_003537997.1|0.0e+00|PREDICTED: heat shock cognate 70 kDa protein 2 [Glycine max]	GO:0032559//adenyl ribonucleotide binding;GO:0035639//purine ribonucleoside triphosphate binding;GO:0097159//organic cyclic compound binding;GO:0043168//anion binding;GO:0032555//purine ribonucleotide binding;GO:0030554//adenyl nucleotide binding;GO:1901363//heterocyclic compound binding;GO:0005488//binding;GO:0000166//nucleotide binding;GO:0008144//drug binding;GO:0032553//ribonucleotide binding…
Medtr4g064530	0.026	0.326	3.604	1.63371e-05	3.32672e-06			K05909//laccase [EC:1.10.3.2];K05909//laccase [EC:1.10.3.2]	XP_003606701.1|0.0e+00|laccase/diphenol oxidase family protein [Medicago truncatula]	GO:0009698//phenylpropanoid metabolic process;GO:1901700//response to oxygen-containing compound;GO:0009056//catabolic process;GO:0046271//phenylpropanoid catabolic process;GO:0009808//lignin metabolic process;GO:0009628//response to abiotic stimulus;GO:0071704//organic substance metabolic process;GO:0050896//response to stimulus;GO:0001101//response to acid chemical;GO:0006725//cellular aromatic…
Medtr4g065060	46.603	12.606	-1.88441	9.25598e-290	5.95817e-292			K10955//mucin-2	XP_013456190.1|0.0e+00|hypothetical protein MTR_4g065060 [Medicago truncatula]	GO:0071555//cell wall organization;GO:0071554//cell wall organization or biogenesis;GO:0009987//cellular process;GO:0045229//external encapsulating structure organization;GO:0016043//cellular component organization;GO:0071669//plant-type cell wall organization or biogenesis;GO:0009664//plant-type cell wall organization;GO:0071840//cellular component organization or biogenesis;GO:0005198//structur…
Medtr4g065093	32.05	6.643	-2.26938	1.20929e-224	9.82095e-227			K10955//mucin-2	XP_013456196.1|5.9e-293|hypothetical protein MTR_4g065093 [Medicago truncatula]	GO:0071669//plant-type cell wall organization or biogenesis;GO:0009987//cellular process;GO:0009664//plant-type cell wall organization;GO:0071554//cell wall organization or biogenesis;GO:0071555//cell wall organization;GO:0045229//external encapsulating structure organization;GO:0016043//cellular component organization;GO:0071840//cellular component organization or biogenesis;GO:0005199//structur…
Medtr4g065107	7.566	1.733	-2.12612	6.44031e-46	2.42716e-47			K10955//mucin-2	XP_013456199.1|3.1e-272|hypothetical protein MTR_4g065107 [Medicago truncatula]
Medtr4g065113	137.673	59.993	-1.19686	0	0			K10955//mucin-2	XP_013456200.1|0.0e+00|extensin-like region protein [Medicago truncatula]	GO:0016043//cellular component organization;GO:0071840//cellular component organization or biogenesis;GO:0045229//external encapsulating structure organization;GO:0009664//plant-type cell wall organization;GO:0071554//cell wall organization or biogenesis;GO:0009987//cellular process;GO:0071669//plant-type cell wall organization or biogenesis;GO:0071555//cell wall organization;GO:0044425//membrane…
Medtr4g065220	0.85	0.123	-2.76116	8.30665e-16	7.60405e-17			K09955//uncharacterized protein	XP_003606751.2|0.0e+00|DUF1680 domain protein [Medicago truncatula]	GO:0008152//metabolic process;GO:0005975//carbohydrate metabolic process;GO:0044238//primary metabolic process;GO:0046373//L-arabinose metabolic process;GO:0019566//arabinose metabolic process;GO:0019321//pentose metabolic process;GO:0044281//small molecule metabolic process;GO:0005996//monosaccharide metabolic process;GO:0071704//organic substance metabolic process;GO:0016798//hydrolase activity…
Medtr4g066210	0.673	0.13	-2.38298	5.92922e-07	1.01165e-07			K01188//beta-glucosidase [EC:3.2.1.21]+ko01100//Metabolic pathways+ko00500//Starch and sucrose metabolism+ko01110//Biosynthesis of secondary metabolites+ko00460//Cyanoamino acid metabolism+ko00940//Phenylpropanoid biosynthesis	GAU50873.1|5.6e-269|hypothetical protein TSUD_88600 [Trifolium subterraneum]
Medtr4g066240	5.716	17.386	1.60987	9.35426e-93	1.87995e-94			K01188//beta-glucosidase [EC:3.2.1.21]+ko01100//Metabolic pathways+ko00500//Starch and sucrose metabolism+ko01110//Biosynthesis of secondary metabolites+ko00460//Cyanoamino acid metabolism+ko00940//Phenylpropanoid biosynthesis;K01188//beta-glucosidase [EC:3.2.1.21]+ko01100//Metabolic pathways+ko00500//Starch and sucrose metabolism+ko01110//Biosynthesis of secondary metabolites+ko00460//Cyanoamino…	GAU50873.1|1.1e-261|hypothetical protein TSUD_88600 [Trifolium subterraneum]
Medtr4g066590	31.353	12.246	-1.35466	1.37585e-130	2.01845e-132			K01188//beta-glucosidase [EC:3.2.1.21]+ko01100//Metabolic pathways+ko00500//Starch and sucrose metabolism+ko01110//Biosynthesis of secondary metabolites+ko00460//Cyanoamino acid metabolism+ko00940//Phenylpropanoid biosynthesis	GAU39060.1|7.0e-272|hypothetical protein TSUD_396650 [Trifolium subterraneum]	GO:0044238//primary metabolic process;GO:0005975//carbohydrate metabolic process;GO:0071704//organic substance metabolic process;GO:0008152//metabolic process;GO:0004553//hydrolase activity, hydrolyzing O-glycosyl compounds;GO:0016787//hydrolase activity;GO:0003824//catalytic activity;GO:0016798//hydrolase activity, acting on glycosyl bonds;
Medtr4g066630	5.346	1.976	-1.43775	1.17601e-24	7.41609e-26			K01188//beta-glucosidase [EC:3.2.1.21]+ko01100//Metabolic pathways+ko00500//Starch and sucrose metabolism+ko01110//Biosynthesis of secondary metabolites+ko00460//Cyanoamino acid metabolism+ko00940//Phenylpropanoid biosynthesis;K01188//beta-glucosidase [EC:3.2.1.21]+ko01100//Metabolic pathways+ko00500//Starch and sucrose metabolism+ko01110//Biosynthesis of secondary metabolites+ko00460//Cyanoamino…	ABW76287.1|4.1e-220|beta-glucosidase G2 [Medicago truncatula]	GO:0008152//metabolic process;GO:0005975//carbohydrate metabolic process;GO:0071704//organic substance metabolic process;GO:0044238//primary metabolic process;GO:0004553//hydrolase activity, hydrolyzing O-glycosyl compounds;GO:0016787//hydrolase activity;GO:0003824//catalytic activity;GO:0016798//hydrolase activity, acting on glycosyl bonds;
Medtr4g067040	34.28	11.27	-1.60398	4.90528e-143	6.57218e-145			K01188//beta-glucosidase [EC:3.2.1.21]+ko01100//Metabolic pathways+ko00500//Starch and sucrose metabolism+ko01110//Biosynthesis of secondary metabolites+ko00460//Cyanoamino acid metabolism+ko00940//Phenylpropanoid biosynthesis;K01188//beta-glucosidase [EC:3.2.1.21]+ko01100//Metabolic pathways+ko00500//Starch and sucrose metabolism+ko01110//Biosynthesis of secondary metabolites+ko00460//Cyanoamino…	XP_013456266.1|2.2e-201|glycoside hydrolase family 1 protein [Medicago truncatula]	GO:0008152//metabolic process;GO:0005975//carbohydrate metabolic process;GO:0071704//organic substance metabolic process;GO:0044238//primary metabolic process;GO:0016787//hydrolase activity;GO:0004553//hydrolase activity, hydrolyzing O-glycosyl compounds;GO:0016798//hydrolase activity, acting on glycosyl bonds;GO:0003824//catalytic activity;
Medtr4g067320	1.273	13.286	3.38697	2.16016e-77	5.1821e-79			K19720//collagen, type III, alpha+ko04933//AGE-RAGE signaling pathway in diabetic complications;K12135//zinc finger protein CONSTANS+ko04712//Circadian rhythm - plant;K19720//collagen, type III, alpha+ko04933//AGE-RAGE signaling pathway in diabetic complications;K12135//zinc finger protein CONSTANS+ko04712//Circadian rhythm - plant	XP_013456310.1|8.5e-140|salt tolerance-like protein [Medicago truncatula]	GO:0044464//cell part;GO:0005622//intracellular;GO:0005623//cell;GO:0005488//binding;GO:0046872//metal ion binding;GO:0043169//cation binding;GO:0008270//zinc ion binding;GO:0046914//transition metal ion binding;GO:0043167//ion binding;
Medtr4g068447	5.473	2.34	-1.22668	9.62863e-05	2.20608e-05				XP_013456323.1|3.0e-58|hypothetical protein MTR_4g068447 [Medicago truncatula]
Medtr4g068453	10.09	1.6	-2.65556	8.0562e-13	8.66521e-14				XP_013456324.1|7.9e-33|hypothetical protein MTR_4g068453 [Medicago truncatula]
Medtr4g068520	10.636	4.91	-1.11444	1.08407e-12	1.17454e-13			K12189//ESCRT-II complex subunit VPS25+ko04144//Endocytosis	XP_003606859.2|1.1e-108|cold acclimation protein WCOR413 [Medicago truncatula]	GO:0044425//membrane part;GO:0016021//integral component of membrane;GO:0016020//membrane;GO:0031224//intrinsic component of membrane;
Medtr4g068560	97.11	44.406	-1.12744	5.44469e-38	2.45336e-39			K01723//hydroperoxide dehydratase [EC:4.2.1.92]+ko00592//alpha-Linolenic acid metabolism+ko01100//Metabolic pathways+ko01110//Biosynthesis of secondary metabolites	XP_003606861.1|3.0e-35|hypothetical protein MTR_4g068560 [Medicago truncatula]
Medtr4g068570	2.276	0.093	-4.62482	2.20374e-06	4.00581e-07				XP_003606862.1|4.0e-45|hypothetical protein MTR_4g068570 [Medicago truncatula]
Medtr4g069220	59.216	26.41	-1.16383	4.63341e-36	2.18838e-37				XP_013456377.1|2.8e-55|Lipid transfer protein [Medicago truncatula]	GO:0031224//intrinsic component of membrane;GO:0044425//membrane part;GO:0016021//integral component of membrane;GO:0016020//membrane;
Medtr4g069810	2.11	6.93	1.71636	3.08757e-30	1.65934e-31				XP_003606883.2|2.3e-224|specific tissue protein [Medicago truncatula]
Medtr4g071420	1.086	0.476	-1.17296	0.000124142	2.87961e-05			K20456//oxysterol-binding protein 1;K20456//oxysterol-binding protein 1	XP_004507499.1|1.7e-252|PREDICTED: MATE efflux family protein 4, chloroplastic-like [Cicer arietinum]	GO:0016020//membrane;GO:0031224//intrinsic component of membrane;GO:0016021//integral component of membrane;GO:0044425//membrane part;GO:0005215//transporter activity;GO:0015297//antiporter activity;GO:0015291//secondary active transmembrane transporter activity;GO:0022804//active transmembrane transporter activity;GO:0015238//drug transmembrane transporter activity;GO:0022857//transmembrane tran…
Medtr4g072030	0.586	1.2	1.03652	0.000411717	0.000104347			K08150//MFS transporter, SP family, solute carrier family 2 (myo-inositol transporter), member 13	XP_003607077.1|3.6e-292|polyol/monosaccharide transporter 1 [Medicago truncatula]	GO:0055085//transmembrane transport;GO:0046323//glucose import;GO:0051179//localization;GO:0015758//glucose transport;GO:0006810//transport;GO:0008643//carbohydrate transport;GO:0008645//hexose transport;GO:0034219//carbohydrate transmembrane transport;GO:0071702//organic substance transport;GO:0051234//establishment of localization;GO:0015749//monosaccharide transport;GO:1905950//monosaccharide …
Medtr4g073040	11.303	30.806	1.44843	5.4231e-41	2.25285e-42			K10752//histone-binding protein RBBP4;K12848//U4/U6.U5 tri-snRNP component SNU23+ko03040//Spliceosome;K22763//deubiquitinase DESI2 [EC:3.4.19.12];K07213//copper chaperone	XP_003607174.1|1.0e-85|heavy metal transport/detoxification superfamily protein [Medicago truncatula]	GO:0006811//ion transport;GO:0006810//transport;GO:0006812//cation transport;GO:0051234//establishment of localization;GO:0051179//localization;GO:0030001//metal ion transport;GO:0043169//cation binding;GO:0005488//binding;GO:0046872//metal ion binding;GO:0043167//ion binding;
Medtr4g073140	36.07	17.88	-1.01423	5.85285e-114	9.92265e-116			K04733//interleukin-1 receptor-associated kinase 4 [EC:2.7.11.1];K04733//interleukin-1 receptor-associated kinase 4 [EC:2.7.11.1];K04733//interleukin-1 receptor-associated kinase 4 [EC:2.7.11.1]	XP_003607181.2|0.0e+00|adenine nucleotide alpha hydrolase-like domain kinase, putative [Medicago truncatula]	GO:0051716//cellular response to stimulus;GO:0044237//cellular metabolic process;GO:0008152//metabolic process;GO:0043170//macromolecule metabolic process;GO:0044260//cellular macromolecule metabolic process;GO:0007166//cell surface receptor signaling pathway;GO:0023052//signaling;GO:0006807//nitrogen compound metabolic process;GO:1901564//organonitrogen compound metabolic process;GO:0044238//pri…
Medtr4g073530	0.886	2.066	1.16199	7.73131e-06	1.50835e-06			K19366//spartin+ko04144//Endocytosis;K19366//spartin+ko04144//Endocytosis	XP_013456462.1|5.9e-226|senescence/dehydration-associated-like protein [Medicago truncatula]
Medtr4g074995	0.176	1.183	2.73055	4.88009e-08	7.43335e-09			K00430//peroxidase [EC:1.11.1.7]+ko01100//Metabolic pathways+ko01110//Biosynthesis of secondary metabolites+ko00940//Phenylpropanoid biosynthesis	XP_013456549.1|3.1e-171|lignin-forming anionic peroxidase [Medicago truncatula]	GO:0051186//cofactor metabolic process;GO:0042743//hydrogen peroxide metabolic process;GO:0044248//cellular catabolic process;GO:0008152//metabolic process;GO:0009987//cellular process;GO:0017144//drug metabolic process;GO:0006979//response to oxidative stress;GO:0042744//hydrogen peroxide catabolic process;GO:0072593//reactive oxygen species metabolic process;GO:0044237//cellular metabolic proce…
Medtr4g075690	80.46	9.94	-3.01497	0	0			K19791//iron transport multicopper oxidase;K19791//iron transport multicopper oxidase	XP_020215006.1|1.5e-235|L-ascorbate oxidase homolog [Cajanus cajan]	GO:0030054//cell junction;GO:0005623//cell;GO:0055044//symplast;GO:0009505//plant-type cell wall;GO:0044464//cell part;GO:0030312//external encapsulating structure;GO:0005911//cell-cell junction;GO:0071944//cell periphery;GO:0005618//cell wall;GO:0009506//plasmodesma;GO:0046914//transition metal ion binding;GO:0016491//oxidoreductase activity;GO:0016722//oxidoreductase activity, oxidizing metal i…
Medtr4g075980	9.35	19.183	1.0384	2.95041e-30	1.58452e-31	NAC	NAC domain containing protein 90 (best arabidopsis hit); NBS-LRR disease resistance protein, putative, expressed (best rice hit)	K00521//ferric-chelate reductase [EC:1.16.1.7];K13126//polyadenylate-binding protein+ko03015//mRNA surveillance pathway+ko03018//RNA degradation+ko03013//RNA transport	XP_003607287.1|1.1e-176|NAC transcription factor-like protein [Medicago truncatula]	GO:0050789//regulation of biological process;GO:0044249//cellular biosynthetic process;GO:0097659//nucleic acid-templated transcription;GO:0006725//cellular aromatic compound metabolic process;GO:0031326//regulation of cellular biosynthetic process;GO:0019438//aromatic compound biosynthetic process;GO:0060255//regulation of macromolecule metabolic process;GO:0051171//regulation of nitrogen compou…
Medtr4g077320	0.26	0.76	1.52736	0.000263666	6.48507e-05			K12847//U4/U6.U5 tri-snRNP-associated protein 2+ko03040//Spliceosome	XP_013456612.1|4.7e-283|ubiquitin carboxyl-terminal hydrolase [Medicago truncatula]	GO:0071840//cellular component organization or biogenesis;GO:0044237//cellular metabolic process;GO:0009987//cellular process;GO:0006807//nitrogen compound metabolic process;GO:0000245//spliceosomal complex assembly;GO:0016070//RNA metabolic process;GO:0043412//macromolecule modification;GO:1901360//organic cyclic compound metabolic process;GO:0071826//ribonucleoprotein complex subunit organizati…
Medtr4g077370	1.02	0.303	-1.74178	4.70602e-06	8.91182e-07			K14778//ATP-dependent RNA helicase DDX49/DBP8 [EC:3.6.4.13]	XP_003607379.2|1.4e-257|DEAD-box helicase family protein [Medicago truncatula]	GO:0008144//drug binding;GO:0000166//nucleotide binding;GO:0003824//catalytic activity;GO:0032559//adenyl ribonucleotide binding;GO:1901363//heterocyclic compound binding;GO:0035639//purine ribonucleoside triphosphate binding;GO:0043168//anion binding;GO:0032553//ribonucleotide binding;GO:0097367//carbohydrate derivative binding;GO:1901265//nucleoside phosphate binding;GO:0003676//nucleic acid bi…
Medtr4g077777	4.58	1.996	-1.19531	0.000278453	6.86647e-05				XP_013456625.1|5.7e-63|hypothetical protein MTR_4g077777 [Medicago truncatula]	GO:0016020//membrane;GO:0044425//membrane part;GO:0016021//integral component of membrane;GO:0031224//intrinsic component of membrane;
Medtr4g078460	0.153	0.383	1.34096	0.000208929	5.03858e-05			K20098//DNA excision repair protein ERCC-6-like 2 [EC:3.6.4.-];K20098//DNA excision repair protein ERCC-6-like 2 [EC:3.6.4.-]	XP_003607480.2|0.0e+00|DNA repair and recombination RAD26-like protein, putative [Medicago truncatula]	GO:0071704//organic substance metabolic process;GO:0044238//primary metabolic process;GO:1901576//organic substance biosynthetic process;GO:0008152//metabolic process;GO:0009987//cellular process;GO:0044249//cellular biosynthetic process;GO:0045017//glycerolipid biosynthetic process;GO:0008610//lipid biosynthetic process;GO:0009058//biosynthetic process;GO:0046486//glycerolipid metabolic process;…
Medtr4g079770	0	1.92	7.46098	7.90085e-20	6.00841e-21			K16292//KDEL-tailed cysteine endopeptidase [EC:3.4.22.-]	XP_003607571.1|3.5e-203|papain family cysteine protease [Medicago truncatula]	GO:0140096//catalytic activity, acting on a protein;GO:0003824//catalytic activity;GO:0008234//cysteine-type peptidase activity;GO:0070011//peptidase activity, acting on L-amino acid peptides;GO:0008233//peptidase activity;GO:0016787//hydrolase activity;
Medtr4g080350	3.45	7.733	1.16646	3.17749e-17	2.72678e-18			K05337//ferredoxin;K03686//molecular chaperone DnaJ	XP_003607622.1|2.1e-200|DnaJ heat shock amino-terminal domain protein [Medicago truncatula]
Medtr4g081380	6.076	11.856	1.10747	6.87751e-09	9.71909e-10			K03671//thioredoxin 1;K03671//thioredoxin 1	XP_003607704.2|1.0e-45|thioredoxin [Medicago truncatula]	GO:0019725//cellular homeostasis;GO:0050789//regulation of biological process;GO:0006662//glycerol ether metabolic process;GO:0033554//cellular response to stress;GO:0065007//biological regulation;GO:0070887//cellular response to chemical stimulus;GO:0009987//cellular process;GO:0050896//response to stimulus;GO:0008152//metabolic process;GO:0042221//response to chemical;GO:0006979//response to ox…
Medtr4g081870	7.08	1.613	-2.13116	4.35686e-29	2.40996e-30	NAC	NAC domain containing protein 17 (best arabidopsis hit)	K00521//ferric-chelate reductase [EC:1.16.1.7];K13126//polyadenylate-binding protein+ko03015//mRNA surveillance pathway+ko03018//RNA degradation+ko03013//RNA transport;K16296//serine carboxypeptidase-like clade I [EC:3.4.16.-];K12862//pleiotropic regulator 1+ko03040//Spliceosome	XP_003607731.1|7.6e-161|NAC transcription factor-like protein [Medicago truncatula]	GO:1901362//organic cyclic compound biosynthetic process;GO:0019222//regulation of metabolic process;GO:0051171//regulation of nitrogen compound metabolic process;GO:0019219//regulation of nucleobase-containing compound metabolic process;GO:0009987//cellular process;GO:0034645//cellular macromolecule biosynthetic process;GO:0065007//biological regulation;GO:1903506//regulation of nucleic acid-tem…
Medtr4g082060	6.443	22.923	1.83253	2.08873e-132	3.00176e-134	C2C2-Dof		K16222//Dof zinc finger protein DOF5.5+ko04712//Circadian rhythm - plant	XP_003607748.1|3.1e-279|DOF-type zinc finger DNA-binding family protein [Medicago truncatula]	GO:2001141//regulation of RNA biosynthetic process;GO:0050789//regulation of biological process;GO:0009889//regulation of biosynthetic process;GO:2000112//regulation of cellular macromolecule biosynthetic process;GO:0051171//regulation of nitrogen compound metabolic process;GO:0080090//regulation of primary metabolic process;GO:0019222//regulation of metabolic process;GO:0006355//regulation of tr…
Medtr4g082355	23.013	8.976	-1.35562	4.10202e-52	1.39395e-53			K03006//DNA-directed RNA polymerase II subunit RPB1 [EC:2.7.7.6]+ko03020//RNA polymerase	XP_013456775.1|2.2e-155|transmembrane protein, putative [Medicago truncatula]	GO:0016020//membrane;GO:0044425//membrane part;GO:0031224//intrinsic component of membrane;GO:0016021//integral component of membrane;
Medtr4g082360	18.413	8.373	-1.13541	2.04768e-31	1.06675e-32			K03006//DNA-directed RNA polymerase II subunit RPB1 [EC:2.7.7.6]+ko03020//RNA polymerase	XP_013456776.1|3.2e-154|transmembrane protein, putative [Medicago truncatula]	GO:0031224//intrinsic component of membrane;GO:0044425//membrane part;GO:0016020//membrane;GO:0016021//integral component of membrane;
Medtr4g082910	1.14	2.543	1.15897	2.01909e-06	3.65797e-07			K22455//estrogen receptor-binding fragment-associated gene 9 protein;K00430//peroxidase [EC:1.11.1.7]+ko01100//Metabolic pathways+ko01110//Biosynthesis of secondary metabolites+ko00940//Phenylpropanoid biosynthesis	XP_003607785.1|1.6e-206|carboxy-terminal region remorin [Medicago truncatula]
Medtr4g083000	3.603	1.53	-1.16539	2.54985e-11	2.99072e-12			K01188//beta-glucosidase [EC:3.2.1.21]+ko01100//Metabolic pathways+ko00500//Starch and sucrose metabolism+ko01110//Biosynthesis of secondary metabolites+ko00460//Cyanoamino acid metabolism+ko00940//Phenylpropanoid biosynthesis;K01188//beta-glucosidase [EC:3.2.1.21]+ko01100//Metabolic pathways+ko00500//Starch and sucrose metabolism+ko01110//Biosynthesis of secondary metabolites+ko00460//Cyanoamino…	XP_017428128.1|5.1e-225|PREDICTED: beta-glucosidase 40-like [Vigna angularis]	GO:0008152//metabolic process;GO:0005975//carbohydrate metabolic process;GO:0044238//primary metabolic process;GO:0071704//organic substance metabolic process;GO:0016798//hydrolase activity, acting on glycosyl bonds;GO:0016787//hydrolase activity;GO:0003824//catalytic activity;GO:0004553//hydrolase activity, hydrolyzing O-glycosyl compounds;
Medtr4g083110	2.266	6.483	1.51699	1.8333e-05	3.76951e-06				XP_003607806.1|1.4e-39|hypothetical protein MTR_4g083110 [Medicago truncatula]
Medtr4g083930	7.8	24.873	1.67475	8.20714e-17	7.1843e-18			K16275//E3 ubiquitin-protein ligase BAH [EC:2.3.2.27]	XP_003607872.1|9.7e-36|hypothetical protein MTR_4g083930 [Medicago truncatula]
Medtr4g084970	49.11	12.173	-2.01113	2.83957e-91	5.79177e-93			K17506//protein phosphatase 1L [EC:3.1.3.16];K05747//Wiskott-Aldrich syndrome protein+ko04144//Endocytosis	XP_021741555.1|1.7e-10|leucine-rich repeat extensin-like protein 3 [Chenopodium quinoa]	GO:0071840//cellular component organization or biogenesis;GO:0045229//external encapsulating structure organization;GO:0016043//cellular component organization;GO:0071554//cell wall organization or biogenesis;GO:0009987//cellular process;GO:0071555//cell wall organization;GO:0071944//cell periphery;GO:0005618//cell wall;GO:0005623//cell;GO:0005576//extracellular region;GO:0030312//external encaps…
Medtr4g085700	1.083	0.126	-3.11058	3.03233e-08	4.52806e-09	bHLH		K04733//interleukin-1 receptor-associated kinase 4 [EC:2.7.11.1];K20558//transcription factor SPEECHLESS+ko04016//MAPK signaling pathway - plant	XP_003607938.1|5.1e-174|helix loop helix DNA-binding domain protein [Medicago truncatula]	GO:0046983//protein dimerization activity;GO:0005515//protein binding;GO:0097159//organic cyclic compound binding;GO:0003676//nucleic acid binding;GO:0005488//binding;GO:1901363//heterocyclic compound binding;GO:0003677//DNA binding;
Medtr4g085890	44.796	164.133	1.87068	0	0		Phaeodactylum tricornutum CCAP 1055	K01969//3-methylcrotonyl-CoA carboxylase beta subunit [EC:6.4.1.4]+ko00280//Valine, leucine and isoleucine degradation+ko01100//Metabolic pathways;K01969//3-methylcrotonyl-CoA carboxylase beta subunit [EC:6.4.1.4]+ko00280//Valine, leucine and isoleucine degradation+ko01100//Metabolic pathways	XP_003607956.1|0.0e+00|methylcrotonyl-CoA carboxylase beta chain, putative [Medicago truncatula]	GO:0003824//catalytic activity;GO:0016874//ligase activity;
Medtr4g086160	0.323	6.233	4.27255	3.59758e-41	1.48911e-42	AP2-EREBP	Malus x domestica AP2 domain class transcription factor (AP2D43) mRNA, complete cds	K09286//EREBP-like factor	XP_003607977.2|4.1e-131|AP2/ERF domain transcription factor [Medicago truncatula]	GO:0008152//metabolic process;GO:0071704//organic substance metabolic process;GO:0009058//biosynthetic process;GO:0018130//heterocycle biosynthetic process;GO:0044249//cellular biosynthetic process;GO:0044237//cellular metabolic process;GO:0043170//macromolecule metabolic process;GO:0044271//cellular nitrogen compound biosynthetic process;GO:1901362//organic cyclic compound biosynthetic process;G…
Medtr4g086165	2.76	15.63	2.50296	2.80728e-58	8.69919e-60	AP2-EREBP	Malus x domestica AP2 domain class transcription factor (AP2D43) mRNA, complete cds	K09286//EREBP-like factor	XP_013456881.1|1.8e-117|AP2/ERF domain transcription factor [Medicago truncatula]	GO:0009059//macromolecule biosynthetic process;GO:0032774//RNA biosynthetic process;GO:0006725//cellular aromatic compound metabolic process;GO:0044238//primary metabolic process;GO:0044249//cellular biosynthetic process;GO:0034645//cellular macromolecule biosynthetic process;GO:0044260//cellular macromolecule metabolic process;GO:1901362//organic cyclic compound biosynthetic process;GO:0034641//…
Medtr4g086190	0.746	8.9	3.58006	2.70049e-52	9.14648e-54	AP2-EREBP	Malus x domestica AP2 domain class transcription factor (AP2D43) mRNA, complete cds	K09286//EREBP-like factor	XP_003607980.1|3.5e-130|AP2/ERF domain transcription factor [Medicago truncatula]	GO:0044271//cellular nitrogen compound biosynthetic process;GO:0006351//transcription, DNA-templated;GO:1901576//organic substance biosynthetic process;GO:0006725//cellular aromatic compound metabolic process;GO:1901362//organic cyclic compound biosynthetic process;GO:0010467//gene expression;GO:1901360//organic cyclic compound metabolic process;GO:0044249//cellular biosynthetic process;GO:009030…
Medtr4g086220	0.683	4.23	2.62672	2.39845e-19	1.85897e-20	AP2-EREBP	Malus x domestica AP2 domain class transcription factor (AP2D43) mRNA, complete cds	K09286//EREBP-like factor	XP_003607983.1|3.4e-133|AP2/ERF domain transcription factor [Medicago truncatula]	GO:0006725//cellular aromatic compound metabolic process;GO:1901362//organic cyclic compound biosynthetic process;GO:0009987//cellular process;GO:0009059//macromolecule biosynthetic process;GO:0010467//gene expression;GO:0097659//nucleic acid-templated transcription;GO:0006807//nitrogen compound metabolic process;GO:0034641//cellular nitrogen compound metabolic process;GO:1901360//organic cyclic …
Medtr4g086620	31.803	13.326	-1.25407	8.45724e-72	2.21559e-73			K19042//E3 ubiquitin-protein ligase BOI and related proteins [EC:2.3.2.27]	XP_003608020.1|1.4e-182|calmodulin-binding protein [Medicago truncatula]
Medtr4g087240	2.996	7.32	1.28774	9.40648e-18	7.86805e-19			K18183//cytochrome c oxidase assembly protein subunit 19;K15601//lysine-specific demethylase 3 [EC:1.14.11.-]	XP_003608058.1|1.7e-188|zinc-finger of monoamine-oxidase A repressor R1 [Medicago truncatula]	GO:0051301//cell division;GO:0009987//cellular process;
Medtr4g087850	15.866	43.353	1.45239	2.01627e-25	1.24357e-26				XP_003608123.1|1.3e-38|hypothetical protein MTR_4g087850 [Medicago truncatula]
Medtr4g088235	0	0.223	4.94693	0.000232193	5.64579e-05	FHA		K18626//trichohyalin	XP_013456939.1|5.4e-301|FHA domain plant protein [Medicago truncatula]
Medtr4g088340	0.046	0.406	3.17365	0.000554342	0.000144622			K13262//isoflavone-7-O-methyltransferase [EC:2.1.1.150]+ko00943//Isoflavonoid biosynthesis	XP_013456950.1|1.6e-192|isoflavone-7-O-methyltransferase [Medicago truncatula]	GO:0016740//transferase activity;GO:0005515//protein binding;GO:0016741//transferase activity, transferring one-carbon groups;GO:0046983//protein dimerization activity;GO:0008171//O-methyltransferase activity;GO:0008168//methyltransferase activity;GO:0003824//catalytic activity;GO:0005488//binding;
Medtr4g088450	8.14	1.876	-2.11781	1.96863e-14	1.93179e-15			K13993//HSP20 family protein+ko04141//Protein processing in endoplasmic reticulum	XP_013456971.1|1.0e-64|17.6 kDa class I heat shock protein [Medicago truncatula]
Medtr4g088475	5.016	0.56	-3.16734	6.0547e-27	3.55758e-28			K13993//HSP20 family protein+ko04141//Protein processing in endoplasmic reticulum	XP_013456974.1|5.0e-129|17.6 kDa class I heat shock protein [Medicago truncatula]
Medtr4g088490	46.813	11.9	-1.97381	1.16247e-98	2.25359e-100			K13993//HSP20 family protein+ko04141//Protein processing in endoplasmic reticulum	XP_013456977.1|1.9e-87|17.6 kDa class I heat shock protein [Medicago truncatula]
Medtr4g088900	6.106	2.48	-1.29858	4.60655e-10	5.90644e-11	HSF		K09419//heat shock transcription factor, other eukaryote	XP_013457050.1|1.1e-119|heat shock transcription factor [Medicago truncatula]	GO:0044464//cell part;GO:0005634//nucleus;GO:0005622//intracellular;GO:0043229//intracellular organelle;GO:0005623//cell;GO:0043226//organelle;GO:0043231//intracellular membrane-bounded organelle;GO:0043227//membrane-bounded organelle;GO:0044424//intracellular part;GO:0097159//organic cyclic compound binding;GO:0003677//DNA binding;GO:0140110//transcription regulator activity;GO:1901363//heterocy…
Medtr4g089155	349.61	716.023	1.03565	0	0			K16297//serine carboxypeptidase-like clade II [EC:3.4.16.-]	XP_013457097.1|4.8e-299|serine carboxypeptidase-like protein [Medicago truncatula]	GO:0044260//cellular macromolecule metabolic process;GO:0044237//cellular metabolic process;GO:1901565//organonitrogen compound catabolic process;GO:0006508//proteolysis;GO:0030163//protein catabolic process;GO:0009987//cellular process;GO:0044265//cellular macromolecule catabolic process;GO:0009056//catabolic process;GO:0009057//macromolecule catabolic process;GO:0044238//primary metabolic proce…
Medtr4g091100	23.3	10.313	-1.17361	1.81005e-23	1.18886e-24				XP_003608235.1|1.2e-84|F-box SKIP27-like protein [Medicago truncatula]
Medtr4g091450	1.073	0.41	-1.3767	6.23278e-08	9.57774e-09		Disease resistance protein (CC-NBS-LRR class) family (best arabidopsis hit)	K13459//disease resistance protein RPS2+ko04626//Plant-pathogen interaction;K20599//NB-LRR protein SUMM2+ko04016//MAPK signaling pathway - plant	XP_003608264.1|0.0e+00|NBS-LRR type disease resistance protein [Medicago truncatula]	GO:0006952//defense response;GO:0050896//response to stimulus;GO:0006950//response to stress;GO:0032559//adenyl ribonucleotide binding;GO:0043531//ADP binding;GO:0043167//ion binding;GO:0043168//anion binding;GO:1901265//nucleoside phosphate binding;GO:0032555//purine ribonucleotide binding;GO:0005488//binding;GO:0036094//small molecule binding;GO:0032553//ribonucleotide binding;GO:0030554//adeny…
Medtr4g091550	0.03	0.486	4.01904	0.000327118	8.15712e-05				XP_003608273.1|2.2e-146|PLAC8 family protein [Medicago truncatula]	GO:0016020//membrane;GO:0016021//integral component of membrane;GO:0044425//membrane part;GO:0031224//intrinsic component of membrane;
Medtr4g091590	22.153	2.75	-3.00987	5.99204e-75	1.48904e-76			K13993//HSP20 family protein+ko04141//Protein processing in endoplasmic reticulum	XP_003608277.1|4.7e-86|17.6 kDa class I heat shock protein [Medicago truncatula]
Medtr4g091820	0.21	0.03	-2.90503	2.39985e-05	5.01076e-06			K04733//interleukin-1 receptor-associated kinase 4 [EC:2.7.11.1]	XP_013457128.1|0.0e+00|G-type lectin S-receptor-like Serine/Threonine-kinase [Medicago truncatula]	GO:0022414//reproductive process;GO:0000003//reproduction;GO:0009987//cellular process;GO:0051704//multi-organism process;GO:0009856//pollination;GO:0009875//pollen-pistil interaction;GO:0044706//multi-multicellular organism process;GO:0007154//cell communication;GO:0048544//recognition of pollen;GO:0008037//cell recognition;GO:0032501//multicellular organismal process;GO:0044425//membrane part;G…
Medtr4g092070	0.083	0.596	2.78457	4.39698e-06	8.30026e-07			K04733//interleukin-1 receptor-associated kinase 4 [EC:2.7.11.1]	XP_013457148.1|1.2e-245|dual-specificity kinase domain protein [Medicago truncatula]	GO:0044425//membrane part;GO:0016021//integral component of membrane;GO:0031224//intrinsic component of membrane;GO:0016020//membrane;GO:0017076//purine nucleotide binding;GO:0140096//catalytic activity, acting on a protein;GO:0030554//adenyl nucleotide binding;GO:0016773//phosphotransferase activity, alcohol group as acceptor;GO:0000166//nucleotide binding;GO:0004672//protein kinase activity;GO:…
Medtr4g092790	1.596	4.653	1.53529	2.24219e-36	1.0506e-37				XP_013457163.1|0.0e+00|glutathione-regulated potassium-efflux system protein kefB [Medicago truncatula]	GO:0030001//metal ion transport;GO:0051179//localization;GO:0051234//establishment of localization;GO:0006810//transport;GO:0006811//ion transport;GO:0006813//potassium ion transport;GO:0015672//monovalent inorganic cation transport;GO:0006812//cation transport;GO:0031224//intrinsic component of membrane;GO:0016021//integral component of membrane;GO:0044425//membrane part;GO:0016020//membrane;GO:…
Medtr4g093080	6.013	1.456	-2.04671	3.70267e-71	9.78322e-73			K04733//interleukin-1 receptor-associated kinase 4 [EC:2.7.11.1]	XP_003608364.2|0.0e+00|receptor lectin kinase [Medicago truncatula]	GO:0016020//membrane;GO:0031224//intrinsic component of membrane;GO:0044425//membrane part;GO:0016021//integral component of membrane;GO:0043168//anion binding;GO:0003824//catalytic activity;GO:1901363//heterocyclic compound binding;GO:1901265//nucleoside phosphate binding;GO:0097159//organic cyclic compound binding;GO:0005524//ATP binding;GO:0016772//transferase activity, transferring phosphorus…
Medtr4g093820	9.223	2.046	-2.15681	1.73792e-28	9.76276e-30				XP_013457176.1|9.4e-108|hypothetical protein MTR_4g093820 [Medicago truncatula]
Medtr4g094328	0.326	2.82	3.11931	7.67618e-15	7.38026e-16			K22736//vacuolar iron transporter family protein	XP_013457228.1|1.6e-119|vacuolar iron transporter-like protein [Medicago truncatula]	GO:0030003//cellular cation homeostasis;GO:0010038//response to metal ion;GO:0006810//transport;GO:0006812//cation transport;GO:0071421//manganese ion transmembrane transport;GO:0071248//cellular response to metal ion;GO:0098655//cation transmembrane transport;GO:0019725//cellular homeostasis;GO:0055076//transition metal ion homeostasis;GO:0055072//iron ion homeostasis;GO:0006828//manganese ion t…
Medtr4g094330	0.326	2.82	3.11931	7.67618e-15	7.38026e-16			K22736//vacuolar iron transporter family protein	XP_013457228.1|1.6e-119|vacuolar iron transporter-like protein [Medicago truncatula]	GO:0042592//homeostatic process;GO:0034220//ion transmembrane transport;GO:0030001//metal ion transport;GO:0010038//response to metal ion;GO:0006880//intracellular sequestering of iron ion;GO:0006875//cellular metal ion homeostasis;GO:0070887//cellular response to chemical stimulus;GO:0050896//response to stimulus;GO:0097577//sequestering of iron ion;GO:0098771//inorganic ion homeostasis;GO:00300…
Medtr4g094332	0.103	5.673	5.79215	2.0528e-39	8.85039e-41			K22736//vacuolar iron transporter family protein	XP_013457230.1|1.6e-119|vacuolar iron transporter-like protein [Medicago truncatula]	GO:0016021//integral component of membrane;GO:0044425//membrane part;GO:0031224//intrinsic component of membrane;GO:0016020//membrane;
Medtr4g094368	2.64	7.2	1.44997	6.02702e-15	5.76309e-16			K00588//caffeoyl-CoA O-methyltransferase [EC:2.1.1.104]+ko01100//Metabolic pathways+ko01110//Biosynthesis of secondary metabolites+ko00940//Phenylpropanoid biosynthesis+ko00941//Flavonoid biosynthesis+ko00945//Stilbenoid, diarylheptanoid and gingerol biosynthesis+ko00360//Phenylalanine metabolism	XP_013457252.1|1.6e-124|caffeoyl-CoA-O-methyltransferase [Medicago truncatula]	GO:0008171//O-methyltransferase activity;GO:0016741//transferase activity, transferring one-carbon groups;GO:0003824//catalytic activity;GO:0008168//methyltransferase activity;GO:0016740//transferase activity;
Medtr4g094610	5.386	1.063	-2.34063	6.63325e-108	1.18415e-109		Leucine-rich receptor-like protein kinase family protein (best arabidopsis hit)	K13420//LRR receptor-like serine/threonine-protein kinase FLS2 [EC:2.7.11.1]+ko04016//MAPK signaling pathway - plant+ko04626//Plant-pathogen interaction	XP_013457339.1|0.0e+00|LRR receptor-like kinase family protein [Medicago truncatula]	GO:0016020//membrane;GO:0044425//membrane part;GO:0031224//intrinsic component of membrane;GO:0016021//integral component of membrane;GO:0000166//nucleotide binding;GO:0004674//protein serine/threonine kinase activity;GO:0005524//ATP binding;GO:1901363//heterocyclic compound binding;GO:0032555//purine ribonucleotide binding;GO:0032559//adenyl ribonucleotide binding;GO:0140096//catalytic activity,…
Medtr4g094715	49.766	24.743	-1.00649	2.03435e-114	3.41088e-116			K01213//galacturan 1,4-alpha-galacturonidase [EC:3.2.1.67]+ko00040//Pentose and glucuronate interconversions+ko01100//Metabolic pathways	XP_013457379.1|8.9e-279|pectin lyase superfamily protein [Medicago truncatula]	GO:0071554//cell wall organization or biogenesis;GO:0008152//metabolic process;GO:0071555//cell wall organization;GO:0016043//cellular component organization;GO:0044238//primary metabolic process;GO:0071704//organic substance metabolic process;GO:0009987//cellular process;GO:0071840//cellular component organization or biogenesis;GO:0005975//carbohydrate metabolic process;GO:0045229//external enca…
Medtr4g094812	3.806	1.596	-1.25105	2.93412e-07	4.84041e-08			K00588//caffeoyl-CoA O-methyltransferase [EC:2.1.1.104]+ko01100//Metabolic pathways+ko01110//Biosynthesis of secondary metabolites+ko00940//Phenylpropanoid biosynthesis+ko00941//Flavonoid biosynthesis+ko00945//Stilbenoid, diarylheptanoid and gingerol biosynthesis+ko00360//Phenylalanine metabolism	XP_013457415.1|1.4e-137|caffeoyl-CoA 3-O-methyltransferase [Medicago truncatula]	GO:0008168//methyltransferase activity;GO:0003824//catalytic activity;GO:0008171//O-methyltransferase activity;GO:0016740//transferase activity;GO:0016741//transferase activity, transferring one-carbon groups;
Medtr4g094835	17.56	7.94	-1.14318	1.66368e-48	6.00842e-50			K22889//trichothecene 3-O-acetyltransferase [EC:2.3.1.-]	XP_013457421.1|3.3e-262|anthranilate N-benzoyltransferase [Medicago truncatula]	GO:0016740//transferase activity;GO:0003824//catalytic activity;GO:0016746//transferase activity, transferring acyl groups;GO:0016747//transferase activity, transferring acyl groups other than amino-acyl groups;
Medtr4g094895	8.72	4.186	-1.05714	8.99365e-15	8.6705e-16			K18801//glucuronoxylan 4-O-methyltransferase [EC:2.1.1.112]	XP_013457440.1|6.0e-175|polysaccharide biosynthesis protein [Medicago truncatula]	GO:0044085//cellular component biogenesis;GO:0008152//metabolic process;GO:0034645//cellular macromolecule biosynthetic process;GO:0010410//hemicellulose metabolic process;GO:0033692//cellular polysaccharide biosynthetic process;GO:0044238//primary metabolic process;GO:0045491//xylan metabolic process;GO:0044237//cellular metabolic process;GO:0044262//cellular carbohydrate metabolic process;GO:00…
Medtr4g094918	1.316	4.91	1.89974	2.03678e-23	1.3393e-24			K01365//cathepsin L [EC:3.4.22.15]+ko04145//Phagosome	XP_013457448.1|5.6e-212|papain family cysteine protease [Medicago truncatula]	GO:0019538//protein metabolic process;GO:0044238//primary metabolic process;GO:1901565//organonitrogen compound catabolic process;GO:0043170//macromolecule metabolic process;GO:0044237//cellular metabolic process;GO:0009987//cellular process;GO:0051603//proteolysis involved in cellular protein catabolic process;GO:0030163//protein catabolic process;GO:0008152//metabolic process;GO:0044267//cellul…
Medtr4g094925	5.03	2.16	-1.30492	9.24102e-10	1.21328e-10			K00588//caffeoyl-CoA O-methyltransferase [EC:2.1.1.104]+ko01100//Metabolic pathways+ko01110//Biosynthesis of secondary metabolites+ko00940//Phenylpropanoid biosynthesis+ko00941//Flavonoid biosynthesis+ko00945//Stilbenoid, diarylheptanoid and gingerol biosynthesis+ko00360//Phenylalanine metabolism;K00588//caffeoyl-CoA O-methyltransferase [EC:2.1.1.104]+ko01100//Metabolic pathways+ko01110//Biosynth…	XP_013457452.1|3.4e-116|caffeoyl-CoA 3-O-methyltransferase [Medicago truncatula]	GO:0008171//O-methyltransferase activity;GO:0003824//catalytic activity;GO:0016741//transferase activity, transferring one-carbon groups;GO:0016740//transferase activity;GO:0008168//methyltransferase activity;
Medtr4g095050	1.14	0.206	-2.45901	3.60074e-11	4.257e-12			K13260//isoflavone/4'-methoxyisoflavone 2'-hydroxylase [EC:1.14.14.90 1.14.14.89]+ko01110//Biosynthesis of secondary metabolites+ko00943//Isoflavonoid biosynthesis	XP_013457479.1|1.0e-296|cytochrome P450 family protein [Medicago truncatula]	GO:0031224//intrinsic component of membrane;GO:0016020//membrane;GO:0016021//integral component of membrane;GO:0044425//membrane part;GO:0097159//organic cyclic compound binding;GO:0003824//catalytic activity;GO:0005488//binding;GO:0005506//iron ion binding;GO:0020037//heme binding;GO:0043167//ion binding;GO:0043169//cation binding;GO:1901363//heterocyclic compound binding;GO:0016491//oxidoreduct…
Medtr4g097280	0.833	0.083	-3.34203	0.000143382	3.36131e-05				XP_003608545.1|4.7e-109|VQ motif protein [Medicago truncatula]
Medtr4g097480	3.066	1.393	-1.13529	0.000588422	0.000154196				XP_003608560.1|6.3e-100|hypothetical protein MTR_4g097480 [Medicago truncatula]
Medtr4g097540	9.07	3.62	-1.32434	1.06864e-33	5.29918e-35			K01762//1-aminocyclopropane-1-carboxylate synthase [EC:4.4.1.14]+ko01100//Metabolic pathways+ko01110//Biosynthesis of secondary metabolites+ko00270//Cysteine and methionine metabolism	XP_013457509.1|2.5e-276|1-aminocyclopropane-1-carboxylate synthase [Medicago truncatula]	GO:0009058//biosynthetic process;GO:0008152//metabolic process;GO:0097159//organic cyclic compound binding;GO:0050662//coenzyme binding;GO:0019842//vitamin binding;GO:0008144//drug binding;GO:0070279//vitamin B6 binding;GO:0043167//ion binding;GO:0036094//small molecule binding;GO:0048037//cofactor binding;GO:1901363//heterocyclic compound binding;GO:0030170//pyridoxal phosphate binding;GO:004316…
Medtr4g097670	1.663	0.41	-2.01281	1.72262e-07	2.77217e-08			K08235//xyloglucan:xyloglucosyl transferase [EC:2.4.1.207]	XP_003608566.1|1.2e-177|xyloglucan endotransglucosylase/hydrolase family protein [Medicago truncatula]	GO:0044237//cellular metabolic process;GO:0045229//external encapsulating structure organization;GO:0044264//cellular polysaccharide metabolic process;GO:0010411//xyloglucan metabolic process;GO:0044036//cell wall macromolecule metabolic process;GO:0005976//polysaccharide metabolic process;GO:0044262//cellular carbohydrate metabolic process;GO:0044238//primary metabolic process;GO:0071840//cellul…
Medtr4g097920	1.273	3.47	1.45373	1.45787e-10	1.8016e-11	bHLH		K14963//COMPASS component SWD3;K13422//transcription factor MYC2+ko04016//MAPK signaling pathway - plant+ko04075//Plant hormone signal transduction;K14963//COMPASS component SWD3;K13422//transcription factor MYC2+ko04016//MAPK signaling pathway - plant+ko04075//Plant hormone signal transduction	XP_013457518.1|1.4e-174|basic helix loop helix (bHLH) DNA-binding family protein [Medicago truncatula]	GO:0097159//organic cyclic compound binding;GO:1901363//heterocyclic compound binding;GO:0046983//protein dimerization activity;GO:0005488//binding;GO:0003676//nucleic acid binding;GO:0003677//DNA binding;GO:0005515//protein binding;
Medtr4g097940	0.546	2.943	2.42658	1.34669e-17	1.13551e-18	bHLH		K14963//COMPASS component SWD3;K13422//transcription factor MYC2+ko04016//MAPK signaling pathway - plant+ko04075//Plant hormone signal transduction	XP_003608592.1|2.2e-183|basic helix loop helix (bHLH) DNA-binding family protein [Medicago truncatula]	GO:0003676//nucleic acid binding;GO:0005488//binding;GO:0005515//protein binding;GO:0003677//DNA binding;GO:0046983//protein dimerization activity;GO:1901363//heterocyclic compound binding;GO:0097159//organic cyclic compound binding;
Medtr4g098800	10.856	24.52	1.17608	2.03499e-97	3.97554e-99			K14638//solute carrier family 15 (peptide/histidine transporter), member 3/4;K14638//solute carrier family 15 (peptide/histidine transporter), member 3/4	XP_003608649.2|0.0e+00|peptide transporter [Medicago truncatula]	GO:0031224//intrinsic component of membrane;GO:0016021//integral component of membrane;GO:0044425//membrane part;GO:0016020//membrane;GO:0005215//transporter activity;
Medtr4g098850	0.613	5.456	3.15792	4.83987e-110	8.45888e-112			K20279//synaptojanin [EC:3.1.3.36]+ko01100//Metabolic pathways+ko04070//Phosphatidylinositol signaling system+ko00562//Inositol phosphate metabolism	XP_003608654.2|0.0e+00|type I inositol-1,4,5-trisphosphate 5-phosphatase [Medicago truncatula]	GO:0006644//phospholipid metabolic process;GO:0006650//glycerophospholipid metabolic process;GO:0006796//phosphate-containing compound metabolic process;GO:0046488//phosphatidylinositol metabolic process;GO:0006793//phosphorus metabolic process;GO:0044237//cellular metabolic process;GO:0030258//lipid modification;GO:0008152//metabolic process;GO:0071704//organic substance metabolic process;GO:004…
Medtr4g098930	0.956	0.03	-4.98096	4.21964e-08	6.3784e-09			K20628//expansin	XP_013457536.1|4.5e-147|expansin-B1-like protein [Medicago truncatula]	GO:0005576//extracellular region;
Medtr4g098940	1.176	0.563	-1.06249	0.000160825	3.80875e-05			K22733//magnesium transporter;K17710//pentatricopeptide repeat domain-containing protein 1;K03452//magnesium/proton exchanger	XP_013457537.1|0.0e+00|PPR containing plant-like protein [Medicago truncatula]	GO:0006807//nitrogen compound metabolic process;GO:0044237//cellular metabolic process;GO:0016070//RNA metabolic process;GO:0006725//cellular aromatic compound metabolic process;GO:0034641//cellular nitrogen compound metabolic process;GO:0006139//nucleobase-containing compound metabolic process;GO:0044238//primary metabolic process;GO:0090304//nucleic acid metabolic process;GO:0043412//macromolec…
Medtr4g099110	38.546	137.073	1.83181	0	0			K01177//beta-amylase [EC:3.2.1.2]+ko00500//Starch and sucrose metabolism	XP_013457558.1|0.0e+00|beta-amylase [Medicago truncatula]	GO:0005976//polysaccharide metabolic process;GO:0044238//primary metabolic process;GO:0009057//macromolecule catabolic process;GO:0016052//carbohydrate catabolic process;GO:0005975//carbohydrate metabolic process;GO:0043170//macromolecule metabolic process;GO:0009056//catabolic process;GO:0071704//organic substance metabolic process;GO:0000272//polysaccharide catabolic process;GO:1901575//organic…
Medtr4g099270	7.053	15.72	1.1138	1.87376e-44	7.3071e-46			K03294//basic amino acid/polyamine antiporter, APA family;K13865//solute carrier family 7 (cationic amino acid transporter), member 3;K13864//solute carrier family 7 (cationic amino acid transporter), member 2;K03294//basic amino acid/polyamine antiporter, APA family;K13865//solute carrier family 7 (cationic amino acid transporter), member 3;K13864//solute carrier family 7 (cationic amino acid tr…	XP_013457581.1|7.3e-176|cationic amino acid transporter [Medicago truncatula]	GO:0044425//membrane part;GO:0016020//membrane;GO:0031224//intrinsic component of membrane;GO:0016021//integral component of membrane;GO:0005342//organic acid transmembrane transporter activity;GO:0008509//anion transmembrane transporter activity;GO:0015075//ion transmembrane transporter activity;GO:0022857//transmembrane transporter activity;GO:0046943//carboxylic acid transmembrane transporter …
Medtr4g099400	203.616	0.79	-8.01377	0	0			K20628//expansin	XP_013457596.1|4.5e-101|expansin-B1-like protein [Medicago truncatula]	GO:0019953//sexual reproduction;GO:0051704//multi-organism process;GO:0022414//reproductive process;GO:0044703//multi-organism reproductive process;GO:0000003//reproduction;GO:0005576//extracellular region;
Medtr4g100480	1.216	4.833	1.9876	2.67501e-24	1.70892e-25			K22763//deubiquitinase DESI2 [EC:3.4.19.12];K16911//ATP-dependent RNA helicase DDX21 [EC:3.6.4.13]	XP_003608666.1|2.0e-209|nudix family hydrolase [Medicago truncatula]	GO:0003824//catalytic activity;GO:0016787//hydrolase activity;
Medtr4g100550	3.976	10.896	1.45599	2.19974e-27	1.27193e-28			K09338//homeobox-leucine zipper protein	XP_003608673.2|3.3e-159|homeobox associated leucine zipper protein [Medicago truncatula]	GO:0005634//nucleus;GO:0005623//cell;GO:0044464//cell part;GO:0005622//intracellular;GO:0044424//intracellular part;GO:0043229//intracellular organelle;GO:0043226//organelle;GO:0043227//membrane-bounded organelle;GO:0043231//intracellular membrane-bounded organelle;GO:0043565//sequence-specific DNA binding;GO:0097159//organic cyclic compound binding;GO:0140110//transcription regulator activity;GO…
Medtr4g100975	5.83	14.4	1.3062	2.04181e-12	2.2359e-13				XP_013457616.1|3.4e-57|transmembrane protein, putative [Medicago truncatula]	GO:0031224//intrinsic component of membrane;GO:0016020//membrane;GO:0044425//membrane part;GO:0016021//integral component of membrane;
Medtr4g100990	4.713	1.626	-1.53319	1.66265e-22	1.13995e-23			K01381//saccharopepsin [EC:3.4.23.25];K01379//cathepsin D [EC:3.4.23.5]	XP_003608718.1|9.9e-289|eukaryotic aspartyl protease family protein [Medicago truncatula]	GO:0004175//endopeptidase activity;GO:0070011//peptidase activity, acting on L-amino acid peptides;GO:0003824//catalytic activity;GO:0004190//aspartic-type endopeptidase activity;GO:0070001//aspartic-type peptidase activity;GO:0140096//catalytic activity, acting on a protein;GO:0008233//peptidase activity;GO:0016787//hydrolase activity;
Medtr4g102220	6.736	14.596	1.1176	1.45488e-19	1.11838e-20				XP_003608809.1|2.1e-124|DUF1442 family protein [Medicago truncatula]
Medtr4g102470	1.43	5.236	1.87702	1.01814e-14	9.8575e-16				XP_013457657.1|1.4e-122|albumin-2 protein [Medicago truncatula]	GO:0043169//cation binding;GO:0005488//binding;GO:0046872//metal ion binding;GO:0043167//ion binding;
Medtr4g102660	2.053	6.063	1.56266	1.46043e-13	1.50252e-14	AP2-EREBP		K09286//EREBP-like factor	XP_013457668.1|4.6e-124|dehydration-responsive element-binding protein [Medicago truncatula]	GO:0034645//cellular macromolecule biosynthetic process;GO:0090304//nucleic acid metabolic process;GO:0009987//cellular process;GO:0046483//heterocycle metabolic process;GO:0009059//macromolecule biosynthetic process;GO:0071704//organic substance metabolic process;GO:0044238//primary metabolic process;GO:0006725//cellular aromatic compound metabolic process;GO:1901360//organic cyclic compound met…
Medtr4g102840	15.443	7.206	-1.09835	2.54684e-38	1.12949e-39			K14411//RNA-binding protein Musashi+ko03015//mRNA surveillance pathway	XP_013457681.1|5.4e-246|calmodulin-binding protein [Medicago truncatula]	GO:0033993//response to lipid;GO:0010033//response to organic substance;GO:0009719//response to endogenous stimulus;GO:0009725//response to hormone;GO:0050896//response to stimulus;GO:0042221//response to chemical;GO:0009739//response to gibberellin;GO:1901700//response to oxygen-containing compound;GO:0001101//response to acid chemical;
Medtr4g104540	0.526	0.063	-3.04794	6.6324e-06	1.28081e-06			K00512//steroid 17alpha-monooxygenase / 17alpha-hydroxyprogesterone deacetylase [EC:1.14.14.19 1.14.14.32]+ko01100//Metabolic pathways	XP_013457720.1|6.0e-253|cytochrome P450 family 71 protein [Medicago truncatula]	GO:0048037//cofactor binding;GO:0046906//tetrapyrrole binding;GO:0043167//ion binding;GO:0046872//metal ion binding;GO:0016491//oxidoreductase activity;GO:0097159//organic cyclic compound binding;GO:0020037//heme binding;GO:0043169//cation binding;GO:0003824//catalytic activity;GO:1901363//heterocyclic compound binding;GO:0005506//iron ion binding;GO:0046914//transition metal ion binding;GO:00044…
Medtr4g104550	1.756	0.68	-1.36693	7.96905e-08	1.24039e-08			K00512//steroid 17alpha-monooxygenase / 17alpha-hydroxyprogesterone deacetylase [EC:1.14.14.19 1.14.14.32]+ko01100//Metabolic pathways	XP_013457721.1|2.3e-288|cytochrome P450 family 71 protein [Medicago truncatula]	GO:1901363//heterocyclic compound binding;GO:0005488//binding;GO:0046872//metal ion binding;GO:0003824//catalytic activity;GO:0016491//oxidoreductase activity;GO:0005506//iron ion binding;GO:0020037//heme binding;GO:0097159//organic cyclic compound binding;GO:0043167//ion binding;GO:0016705//oxidoreductase activity, acting on paired donors, with incorporation or reduction of molecular oxygen;GO:0…
Medtr4g104730	70.893	21.156	-1.7431	9.61108e-164	1.10426e-165				XP_013457733.1|4.0e-114|component of high affinity nitrate transporter [Medicago truncatula]	GO:0042221//response to chemical;GO:0006820//anion transport;GO:1901698//response to nitrogen compound;GO:0071705//nitrogen compound transport;GO:0051179//localization;GO:1901700//response to oxygen-containing compound;GO:0010035//response to inorganic substance;GO:0051234//establishment of localization;GO:0006810//transport;GO:0010167//response to nitrate;GO:0015706//nitrate transport;GO:0006811…
Medtr4g105770	0.17	0.663	1.97323	0.000481083	0.000124033			K17535//serine/threonine-protein kinase TNNI3K [EC:2.7.11.1]	XP_004508863.1|5.6e-188|PREDICTED: serine/threonine-protein kinase HT1-like [Cicer arietinum]	GO:0050794//regulation of cellular process;GO:0035556//intracellular signal transduction;GO:0007154//cell communication;GO:0023052//signaling;GO:0044237//cellular metabolic process;GO:0009987//cellular process;GO:0071704//organic substance metabolic process;GO:0050789//regulation of biological process;GO:1901564//organonitrogen compound metabolic process;GO:0006793//phosphorus metabolic process;G…
Medtr4g106860	44.133	118.626	1.42805	1.21769e-109	2.14188e-111			K20887//xyloglucan glycosyltransferase 4 [EC:2.4.1.-];K03860//phosphatidylinositol glycan, class Q+ko01100//Metabolic pathways+ko00563//Glycosylphosphatidylinositol (GPI)-anchor biosynthesis	XP_003608962.2|3.3e-65|gibberellin-regulated family protein [Medicago truncatula]
Medtr4g107010	0.77	2.66	1.78892	1.07294e-24	6.75001e-26		PREDICTED: Vitis vinifera hypothetical protein LOC100249092 (LOC100249092), mRNA	K08332//vacuolar protein 8	XP_003608976.1|0.0e+00|spotted leaf protein, putative [Medicago truncatula]	GO:0003824//catalytic activity;GO:0016740//transferase activity;GO:0004842//ubiquitin-protein transferase activity;GO:0019787//ubiquitin-like protein transferase activity;GO:0140096//catalytic activity, acting on a protein;
Medtr4g107720	17.266	41.44	1.26481	1.06643e-83	2.39068e-85				XP_003608993.1|2.0e-156|SPFH/band 7/PHB domain membrane-associated family protein [Medicago truncatula]
Medtr4g109140	6.43	3.073	-1.06343	1.22454e-06	2.16127e-07				XP_013457945.1|1.8e-94|DUF538 family protein [Medicago truncatula]
Medtr4g109170	7.253	3.17	-1.19233	1.81646e-53	6.00955e-55		PREDICTED: Glycine max probable LRR receptor-like serine	K13415//protein brassinosteroid insensitive 1 [EC:2.7.10.1 2.7.11.1]+ko04075//Plant hormone signal transduction	XP_013457947.1|0.0e+00|LRR receptor-like kinase family protein [Medicago truncatula]	GO:0016020//membrane;GO:0016021//integral component of membrane;GO:0044425//membrane part;GO:0031224//intrinsic component of membrane;GO:0035639//purine ribonucleoside triphosphate binding;GO:0008144//drug binding;GO:0016772//transferase activity, transferring phosphorus-containing groups;GO:0004674//protein serine/threonine kinase activity;GO:0000166//nucleotide binding;GO:1901363//heterocyclic …
Medtr4g109450	29.663	2.856	-3.37014	0	0			K03695//ATP-dependent Clp protease ATP-binding subunit ClpB;K03695//ATP-dependent Clp protease ATP-binding subunit ClpB	XP_013457977.1|0.0e+00|ATP-dependent chaperone ClpB [Medicago truncatula]	GO:0044238//primary metabolic process;GO:0006807//nitrogen compound metabolic process;GO:0019538//protein metabolic process;GO:0008152//metabolic process;GO:0071704//organic substance metabolic process;GO:1901564//organonitrogen compound metabolic process;GO:0043170//macromolecule metabolic process;GO:0043168//anion binding;GO:0036094//small molecule binding;GO:1901363//heterocyclic compound bind…
Medtr4g112025	1.396	3.606	1.37011	4.85798e-16	4.40344e-17			K15429//tRNA (guanine37-N1)-methyltransferase [EC:2.1.1.228];K19893//glucan endo-1,3-beta-glucosidase 5/6 [EC:3.2.1.39]+ko00500//Starch and sucrose metabolism	XP_019463318.1|6.8e-235|PREDICTED: glucan endo-1,3-beta-glucosidase 8-like [Lupinus angustifolius]	GO:0008152//metabolic process;GO:0044238//primary metabolic process;GO:0071704//organic substance metabolic process;GO:0005975//carbohydrate metabolic process;GO:0044425//membrane part;GO:0016020//membrane;GO:0031224//intrinsic component of membrane;GO:0016021//integral component of membrane;GO:0004553//hydrolase activity, hydrolyzing O-glycosyl compounds;GO:0016787//hydrolase activity;GO:0016798…
Medtr4g113525	6.713	13.61	1.02069	7.64471e-06	1.48974e-06		Medicago truncatula Atypical receptor-like kinase MARK (MTR_8g107470) mRNA, complete cds	K02973//small subunit ribosomal protein S23e+ko03010//Ribosome	XP_013458078.1|1.1e-43|hypothetical protein MTR_4g113525 [Medicago truncatula]	GO:1901564//organonitrogen compound metabolic process;GO:1901566//organonitrogen compound biosynthetic process;GO:0044249//cellular biosynthetic process;GO:0008152//metabolic process;GO:1901576//organic substance biosynthetic process;GO:0006807//nitrogen compound metabolic process;GO:0006518//peptide metabolic process;GO:0043043//peptide biosynthetic process;GO:0043170//macromolecule metabolic pr…
Medtr4g113820	315.236	145.65	-1.11251	1.69126e-181	1.72163e-183				XP_003609265.1|5.7e-51|early nodulin 93 [Medicago truncatula]	GO:0016021//integral component of membrane;GO:0031224//intrinsic component of membrane;GO:0044425//membrane part;GO:0016020//membrane;
Medtr4g114250	0.026	0.23	3.06051	4.91622e-05	1.07689e-05			K04733//interleukin-1 receptor-associated kinase 4 [EC:2.7.11.1]	XP_003609306.2|0.0e+00|S-locus lectin kinase family protein [Medicago truncatula]	GO:0000003//reproduction;GO:0044706//multi-multicellular organism process;GO:0009875//pollen-pistil interaction;GO:0022414//reproductive process;GO:0007154//cell communication;GO:0032501//multicellular organismal process;GO:0009987//cellular process;GO:0051704//multi-organism process;GO:0008037//cell recognition;GO:0048544//recognition of pollen;GO:0009856//pollination;GO:0031224//intrinsic compo…
Medtr4g114410	5.026	2.423	-1.05135	1.19296e-06	2.10286e-07				XP_003609321.1|2.7e-127|DUF3119 family protein [Medicago truncatula]
Medtr4g114710	1.073	2.206	1.04413	1.91023e-05	3.93484e-06			K15014//solute carrier family 29 (equilibrative nucleoside transporter), member 1/2/3	XP_003609351.1|5.2e-227|equilibrative nucleoside transporter 6 [Medicago truncatula]	GO:0031224//intrinsic component of membrane;GO:0044425//membrane part;GO:0016021//integral component of membrane;GO:0016020//membrane;GO:0005337//nucleoside transmembrane transporter activity;GO:0015932//nucleobase-containing compound transmembrane transporter activity;GO:1901505//carbohydrate derivative transmembrane transporter activity;GO:0005215//transporter activity;GO:0022857//transmembrane…
Medtr4g115360	107.993	51.406	-1.06952	9.01162e-136	1.25461e-137			K11855//ubiquitin carboxyl-terminal hydrolase 36/42 [EC:3.4.19.12];K13912//deleted in malignant brain tumors 1 protein;K04733//interleukin-1 receptor-associated kinase 4 [EC:2.7.11.1];K10955//mucin-2	XP_003609406.2|1.1e-139|Lipid transfer protein [Medicago truncatula]	GO:0016021//integral component of membrane;GO:0016020//membrane;GO:0044425//membrane part;GO:0031224//intrinsic component of membrane;
Medtr4g116890	3.386	9.656	1.51287	2.10781e-07	3.42518e-08				XP_013458138.1|2.6e-40|transmembrane protein, putative [Medicago truncatula]	GO:0044425//membrane part;GO:0016021//integral component of membrane;GO:0016020//membrane;GO:0031224//intrinsic component of membrane;
Medtr4g118350	0.673	4.55	2.7522	1.32206e-58	4.07205e-60			K01006//pyruvate, orthophosphate dikinase [EC:2.7.9.1]+ko01100//Metabolic pathways+ko00710//Carbon fixation in photosynthetic organisms+ko00620//Pyruvate metabolism+ko01200//Carbon metabolism	XP_004508332.1|0.0e+00|PREDICTED: pyruvate, phosphate dikinase 2 [Cicer arietinum]	GO:0071704//organic substance metabolic process;GO:0008152//metabolic process;GO:0019752//carboxylic acid metabolic process;GO:0044237//cellular metabolic process;GO:0032787//monocarboxylic acid metabolic process;GO:0043436//oxoacid metabolic process;GO:0009987//cellular process;GO:0006082//organic acid metabolic process;GO:0006090//pyruvate metabolic process;GO:0044281//small molecule metabolic …
Medtr4g118355	0.386	3.71	3.27202	1.65457e-26	9.87044e-28			K01006//pyruvate, orthophosphate dikinase [EC:2.7.9.1]+ko01100//Metabolic pathways+ko00710//Carbon fixation in photosynthetic organisms+ko00620//Pyruvate metabolism+ko01200//Carbon metabolism	XP_013458231.1|5.7e-162|pyruvate orthophosphate dikinase [Medicago truncatula]	GO:0008152//metabolic process;GO:0009987//cellular process;GO:0071704//organic substance metabolic process;GO:0006090//pyruvate metabolic process;GO:0019752//carboxylic acid metabolic process;GO:0044237//cellular metabolic process;GO:0043436//oxoacid metabolic process;GO:0032787//monocarboxylic acid metabolic process;GO:0006082//organic acid metabolic process;GO:0044281//small molecule metabolic …
Medtr4g119195	0.21	0.626	1.65185	1.419e-06	2.52255e-07		NB-ARC domain-containing disease resistance protein (best arabidopsis hit)	K19613//leucine-rich repeat protein SHOC2;K15078//structure-specific endonuclease subunit SLX1 [EC:3.6.1.-];K19613//leucine-rich repeat protein SHOC2	XP_013458244.1|0.0e+00|LRR and NB-ARC domain disease resistance protein [Medicago truncatula]	GO:0006952//defense response;GO:0006950//response to stress;GO:0050896//response to stimulus;GO:0032553//ribonucleotide binding;GO:0036094//small molecule binding;GO:0017076//purine nucleotide binding;GO:1901265//nucleoside phosphate binding;GO:0043531//ADP binding;GO:0000166//nucleotide binding;GO:0032555//purine ribonucleotide binding;GO:0032559//adenyl ribonucleotide binding;GO:0097367//carboh…
Medtr4g119780	30.456	5.51	-2.46546	6.50069e-125	9.99917e-127			K22733//magnesium transporter;K03006//DNA-directed RNA polymerase II subunit RPB1 [EC:2.7.7.6]+ko03020//RNA polymerase	XP_003609663.1|7.0e-139|C2 domain protein [Medicago truncatula]
Medtr4g119790	9.18	3.76	-1.28582	1.06352e-07	1.67489e-08			K14416//elongation factor 1 alpha-like protein+ko03015//mRNA surveillance pathway	XP_003609664.1|4.5e-59|flowering-promoting factor-like protein [Medicago truncatula]
Medtr4g120040	2.77	0.16	-4.11025	3.74251e-08	5.63756e-09				XP_003609687.1|4.5e-53|late embryogenesis abundant protein [Medicago truncatula]	GO:0010035//response to inorganic substance;GO:0050896//response to stimulus;GO:0009415//response to water;GO:0001101//response to acid chemical;GO:0006950//response to stress;GO:0009628//response to abiotic stimulus;GO:0033993//response to lipid;GO:0009414//response to water deprivation;GO:0097305//response to alcohol;GO:0009409//response to cold;GO:0009737//response to abscisic acid;GO:0009725/…
Medtr4g122580	0.276	0.056	-2.30098	0.000147869	3.47536e-05			K01874//methionyl-tRNA synthetase [EC:6.1.1.10]+ko00970//Aminoacyl-tRNA biosynthesis+ko00450//Selenocompound metabolism	XP_003609799.2|0.0e+00|methionine-tRNA ligase, putative [Medicago truncatula]	GO:0044249//cellular biosynthetic process;GO:0006725//cellular aromatic compound metabolic process;GO:0044267//cellular protein metabolic process;GO:0043039//tRNA aminoacylation;GO:0006399//tRNA metabolic process;GO:0010467//gene expression;GO:0044260//cellular macromolecule metabolic process;GO:0006431//methionyl-tRNA aminoacylation;GO:0006520//cellular amino acid metabolic process;GO:0043170//m…
Medtr4g122740	6.243	17.726	1.50732	3.24347e-29	1.7856e-30			K07575//PUA domain protein	XP_003609811.1|1.3e-95|plant invertase/pectin methylesterase inhibitor [Medicago truncatula]	GO:0098772//molecular function regulator;GO:0004857//enzyme inhibitor activity;GO:0030234//enzyme regulator activity;
Medtr4g122750	1.016	4.173	2.03596	1.29315e-10	1.59418e-11			K07575//PUA domain protein	XP_003609812.1|9.6e-93|plant invertase/pectin methylesterase inhibitor [Medicago truncatula]	GO:0030234//enzyme regulator activity;GO:0004857//enzyme inhibitor activity;GO:0098772//molecular function regulator;
Medtr4g122760	0.676	2.87	2.08638	6.56704e-08	1.0116e-08				XP_003609813.1|2.8e-95|plant invertase/pectin methylesterase inhibitor [Medicago truncatula]	GO:0098772//molecular function regulator;GO:0004857//enzyme inhibitor activity;GO:0030234//enzyme regulator activity;
Medtr4g122930	0.363	1.676	2.21168	0.000118588	2.74411e-05				XP_013458322.1|2.6e-81|plant/F25P12-18 protein [Medicago truncatula]
Medtr4g123010	2.43	0	-5.39239	9.20495e-06	1.81101e-06				XP_013458330.1|2.1e-36|hypothetical protein MTR_4g123010 [Medicago truncatula]
Medtr4g123870	89.786	41.966	-1.08992	1.64909e-186	1.64785e-188			K13436//pto-interacting protein 1 [EC:2.7.11.1]+ko04626//Plant-pathogen interaction;K13436//pto-interacting protein 1 [EC:2.7.11.1]+ko04626//Plant-pathogen interaction	XP_003609869.1|1.4e-207|Pti1-like kinase [Medicago truncatula]	GO:0097367//carbohydrate derivative binding;GO:0004672//protein kinase activity;GO:0030554//adenyl nucleotide binding;GO:0003824//catalytic activity;GO:0000166//nucleotide binding;GO:1901363//heterocyclic compound binding;GO:0043167//ion binding;GO:0008144//drug binding;GO:0016740//transferase activity;GO:0032555//purine ribonucleotide binding;GO:0017076//purine nucleotide binding;GO:0032553//rib…
Medtr4g123995	0	2.943	5.49995	4.40821e-06	8.32312e-07			K03094//S-phase kinase-associated protein 1+ko04141//Protein processing in endoplasmic reticulum+ko04120//Ubiquitin mediated proteolysis	XP_013458355.1|1.1e-31|cysteine protease, putative [Medicago truncatula]	GO:0008233//peptidase activity;GO:0140096//catalytic activity, acting on a protein;GO:0016787//hydrolase activity;GO:0003824//catalytic activity;
Medtr4g124250	29.276	10.176	-1.52302	1.78537e-19	1.37377e-20				XP_003609905.1|5.2e-38|hypothetical protein MTR_4g124250 [Medicago truncatula]
Medtr4g124270	2.066	4.183	1.01904	0.000326994	8.15035e-05		importin alpha isoform 2 (best arabidopsis hit)	K06269//serine/threonine-protein phosphatase PP1 catalytic subunit [EC:3.1.3.16]+ko03015//mRNA surveillance pathway	XP_003609907.2|1.9e-90|armadillo/beta-catenin-like repeat protein [Medicago truncatula]	GO:0051170//nuclear import;GO:0051179//localization;GO:0033036//macromolecule localization;GO:0034504//protein localization to nucleus;GO:0006913//nucleocytoplasmic transport;GO:0071705//nitrogen compound transport;GO:0071702//organic substance transport;GO:0051641//cellular localization;GO:0072594//establishment of protein localization to organelle;GO:0015031//protein transport;GO:0070727//cellu…
Medtr4g124400	8.583	3.25	-1.40019	4.20547e-15	3.99298e-16			K03006//DNA-directed RNA polymerase II subunit RPB1 [EC:2.7.7.6]+ko03020//RNA polymerase;K02184//formin 2	XP_003609921.2|2.9e-128|pollen Ole e I family allergen [Medicago truncatula]	GO:0005199//structural constituent of cell wall;GO:0005198//structural molecule activity;
Medtr4g124470	3.336	14.12	2.07883	6.12703e-207	5.3428e-209			K14157//alpha-aminoadipic semialdehyde synthase [EC:1.5.1.8 1.5.1.9]+ko00310//Lysine degradation+ko01100//Metabolic pathways+ko01110//Biosynthesis of secondary metabolites;K14157//alpha-aminoadipic semialdehyde synthase [EC:1.5.1.8 1.5.1.9]+ko00310//Lysine degradation+ko01100//Metabolic pathways+ko01110//Biosynthesis of secondary metabolites;K14157//alpha-aminoadipic semialdehyde synthase [EC:1.5…	XP_013458379.1|0.0e+00|lysine-ketoglutarate reductase/saccharopine dehydrogenase [Medicago truncatula]	GO:0016021//integral component of membrane;GO:0044425//membrane part;GO:0031224//intrinsic component of membrane;GO:0016020//membrane;GO:0003824//catalytic activity;GO:0016491//oxidoreductase activity;
Medtr4g124800	0.563	0.143	-1.98096	6.3272e-05	1.41083e-05			K00485//dimethylaniline monooxygenase (N-oxide forming) [EC:1.14.13.8]	GAU16815.1|1.3e-276|hypothetical protein TSUD_200580 [Trifolium subterraneum]	GO:0008152//metabolic process;GO:0055114//oxidation-reduction process;GO:0005488//binding;GO:0004497//monooxygenase activity;GO:0016491//oxidoreductase activity;GO:0043167//ion binding;GO:0000166//nucleotide binding;GO:0048037//cofactor binding;GO:1901265//nucleoside phosphate binding;GO:1901363//heterocyclic compound binding;GO:0050660//flavin adenine dinucleotide binding;GO:0003824//catalytic a…
Medtr4g125010	1.646	4.09	1.31449	1.76084e-05	3.6113e-06				XP_003609984.1|6.3e-83|DUF1677 family protein [Medicago truncatula]
Medtr4g126340	31.29	3.133	-3.31975	2.69721e-46	1.00741e-47				XP_013458497.1|3.9e-32|transmembrane protein, putative [Medicago truncatula]	GO:0031224//intrinsic component of membrane;GO:0016020//membrane;GO:0044425//membrane part;GO:0016021//integral component of membrane;
Medtr4g128400	31.053	4.213	-2.88055	2.70997e-188	2.67751e-190			K14504//xyloglucan:xyloglucosyl transferase TCH4 [EC:2.4.1.207]+ko04075//Plant hormone signal transduction;K08235//xyloglucan:xyloglucosyl transferase [EC:2.4.1.207]	XP_003610141.1|3.5e-172|xyloglucan endotransglucosylase/hydrolase family protein [Medicago truncatula]	GO:0048364//root development;GO:0099402//plant organ development;GO:0044260//cellular macromolecule metabolic process;GO:0032501//multicellular organismal process;GO:0048856//anatomical structure development;GO:0080022//primary root development;GO:0044237//cellular metabolic process;GO:0071554//cell wall organization or biogenesis;GO:0044036//cell wall macromolecule metabolic process;GO:0071704//…
Medtr4g128410	37.213	9.916	-1.90621	1.15474e-135	1.61197e-137			K14504//xyloglucan:xyloglucosyl transferase TCH4 [EC:2.4.1.207]+ko04075//Plant hormone signal transduction;K08235//xyloglucan:xyloglucosyl transferase [EC:2.4.1.207]	XP_003610142.1|9.6e-167|xyloglucan endotransglucosylase/hydrolase family protein [Medicago truncatula]	GO:0071555//cell wall organization;GO:0044264//cellular polysaccharide metabolic process;GO:0044085//cellular component biogenesis;GO:0045229//external encapsulating structure organization;GO:0006073//cellular glucan metabolic process;GO:0071704//organic substance metabolic process;GO:0044238//primary metabolic process;GO:0010410//hemicellulose metabolic process;GO:0009987//cellular process;GO:00…
Medtr4g128570	67.946	14.006	-2.27649	6.74484e-301	4.16503e-303			K08235//xyloglucan:xyloglucosyl transferase [EC:2.4.1.207];K14504//xyloglucan:xyloglucosyl transferase TCH4 [EC:2.4.1.207]+ko04075//Plant hormone signal transduction	XP_003610152.2|1.1e-162|xyloglucan endotransglucosylase/hydrolase family protein [Medicago truncatula]	GO:0044085//cellular component biogenesis;GO:0043170//macromolecule metabolic process;GO:0045229//external encapsulating structure organization;GO:0042546//cell wall biogenesis;GO:0016043//cellular component organization;GO:0044260//cellular macromolecule metabolic process;GO:0005975//carbohydrate metabolic process;GO:0008152//metabolic process;GO:0071554//cell wall organization or biogenesis;GO:…
Medtr4g128580	751.74	209.103	-1.84469	0	0			K14504//xyloglucan:xyloglucosyl transferase TCH4 [EC:2.4.1.207]+ko04075//Plant hormone signal transduction	XP_003610153.1|3.8e-171|xyloglucan endotransglucosylase/hydrolase family protein [Medicago truncatula]	GO:0044262//cellular carbohydrate metabolic process;GO:0005976//polysaccharide metabolic process;GO:0071704//organic substance metabolic process;GO:0044042//glucan metabolic process;GO:0044264//cellular polysaccharide metabolic process;GO:0044238//primary metabolic process;GO:0010383//cell wall polysaccharide metabolic process;GO:0043170//macromolecule metabolic process;GO:0071554//cell wall orga…
Medtr4g128840	61.92	169.736	1.45609	0	0			K01805//xylose isomerase [EC:5.3.1.5]+ko00040//Pentose and glucuronate interconversions+ko01100//Metabolic pathways+ko00051//Fructose and mannose metabolism	XP_003610179.2|3.2e-287|xylose isomerase [Medicago truncatula]	GO:0046496//nicotinamide nucleotide metabolic process;GO:0071704//organic substance metabolic process;GO:0034641//cellular nitrogen compound metabolic process;GO:0072524//pyridine-containing compound metabolic process;GO:0006732//coenzyme metabolic process;GO:0019693//ribose phosphate metabolic process;GO:0008152//metabolic process;GO:0009987//cellular process;GO:0044238//primary metabolic proces…
Medtr4g128930	17.15	58.74	1.77753	2.31353e-260	1.67973e-262	C2C2-CO-like		K12135//zinc finger protein CONSTANS+ko04712//Circadian rhythm - plant	XP_003610187.1|9.0e-221|zinc finger constans-like protein [Medicago truncatula]	GO:0043231//intracellular membrane-bounded organelle;GO:0005634//nucleus;GO:0005622//intracellular;GO:0043227//membrane-bounded organelle;GO:0043226//organelle;GO:0043229//intracellular organelle;GO:0044424//intracellular part;GO:0044464//cell part;GO:0005623//cell;GO:0005488//binding;GO:0043169//cation binding;GO:0043167//ion binding;GO:0046914//transition metal ion binding;GO:0046872//metal ion…
Medtr4g129760	13.576	57.176	2.0764	5.60064e-121	8.82434e-123			K12121//phytochrome B+ko04712//Circadian rhythm - plant	XP_020523540.1|2.0e-41|fibroin heavy chain [Amborella trichopoda]
Medtr4g129770	1.9	11.886	2.64516	1.21181e-31	6.25857e-33			K12121//phytochrome B+ko04712//Circadian rhythm - plant	XP_013458560.1|6.3e-74|hypothetical protein MTR_4g129770 [Medicago truncatula]
Medtr4g129860	0.593	1.676	1.49353	0.000322338	8.02586e-05			K07023//putative hydrolases of HD superfamily	XP_013458565.1|6.8e-123|metal-dependent phosphohydrolase [Medicago truncatula]	GO:0016787//hydrolase activity;GO:0003824//catalytic activity;
Medtr4g129940	4.383	12.333	1.49283	9.31357e-21	6.79694e-22			K01892//histidyl-tRNA synthetase [EC:6.1.1.21]+ko00970//Aminoacyl-tRNA biosynthesis	XP_013458570.1|1.7e-100|histidyl-tRNA synthetase [Medicago truncatula]	GO:0043436//oxoacid metabolic process;GO:0043038//amino acid activation;GO:0034645//cellular macromolecule biosynthetic process;GO:0008152//metabolic process;GO:0071704//organic substance metabolic process;GO:0044271//cellular nitrogen compound biosynthetic process;GO:0009058//biosynthetic process;GO:0043170//macromolecule metabolic process;GO:0006427//histidyl-tRNA aminoacylation;GO:0034660//ncR…
Medtr4g130540	37.4	9.626	-1.95597	0	0		heat shock cognate protein 70-1 (best arabidopsis hit)	K03283//heat shock 70kDa protein 1/2/6/8+ko03040//Spliceosome+ko04144//Endocytosis+ko04141//Protein processing in endoplasmic reticulum	XP_007154870.1|0.0e+00|hypothetical protein PHAVU_003G154800g [Phaseolus vulgaris]	GO:0035639//purine ribonucleoside triphosphate binding;GO:1901363//heterocyclic compound binding;GO:0005524//ATP binding;GO:0097367//carbohydrate derivative binding;GO:0036094//small molecule binding;GO:0000166//nucleotide binding;GO:0032553//ribonucleotide binding;GO:0043167//ion binding;GO:0043168//anion binding;GO:0030554//adenyl nucleotide binding;GO:0008144//drug binding;GO:0032555//purine r…
Medtr4g131570	0.193	0	-4.93609	0.000223069	5.40641e-05	ARR-B		K14491//two-component response regulator ARR-B family+ko04075//Plant hormone signal transduction	XP_003610381.2|0.0e+00|two-component response regulator ARR12-like protein [Medicago truncatula]	GO:0044249//cellular biosynthetic process;GO:0051716//cellular response to stimulus;GO:0044260//cellular macromolecule metabolic process;GO:0010467//gene expression;GO:0043170//macromolecule metabolic process;GO:0009058//biosynthetic process;GO:0034654//nucleobase-containing compound biosynthetic process;GO:0007154//cell communication;GO:0044237//cellular metabolic process;GO:0044238//primary met…
Medtr4g131920	0.443	2.336	2.40898	8.9582e-21	6.53424e-22			K15378//solute carrier family 45, member 1/2/4;K15378//solute carrier family 45, member 1/2/4	XP_003610412.1|5.2e-296|sucrose transporter 2 [Medicago truncatula]	GO:0005886//plasma membrane;GO:0005623//cell;GO:0031224//intrinsic component of membrane;GO:0005887//integral component of plasma membrane;GO:0044425//membrane part;GO:0044459//plasma membrane part;GO:0031226//intrinsic component of plasma membrane;GO:0016021//integral component of membrane;GO:0016020//membrane;GO:0071944//cell periphery;GO:0044464//cell part;GO:0022857//transmembrane transporter…
Medtr4g132400	0.65	13.54	4.38098	1.23079e-145	1.60298e-147				XP_003610460.1|4.4e-212|C4-dicarboxylate transporter/malic acid protein [Medicago truncatula]	GO:0042592//homeostatic process;GO:0009987//cellular process;GO:0065007//biological regulation;GO:0050801//ion homeostasis;GO:0055082//cellular chemical homeostasis;GO:0048878//chemical homeostasis;GO:0065008//regulation of biological quality;GO:0006873//cellular ion homeostasis;GO:0019725//cellular homeostasis;GO:0016020//membrane;GO:0044425//membrane part;GO:0005623//cell;GO:0016021//integral c…
[truncated: 646 more rows]

## Sheet: Sheet3
Table S3. The expression of major nodulation genes in WT and mthan1-1 mthan2-1.
[truncated: 36 more rows]
